# Supplementary material for: Personal Protective Equipment Portraits Canada (PPC)–Humanization and surveying mask-wearing nationally
Source: PLoS One. 2024 Feb 23;19(2):e0298052. doi: 10.1371/journal.pone.0298052 (PMC10889603; doi:10.1371/journal.pone.0298052)
Supplement: S1 File — (CSV) [file pone.0298052.s003.csv]

Respondent ID	Collector ID	Start Date	End Date	AAD_RightStartDate	AAD_RightEndDate	AAD_DifferenceTime	AAD_TimeSeconds	IP Address	language	Which province do you work in?	What is your hospital/university/institution?	AAD Variable_City (based on IP)	AAD_City (based on hospital)	AAD_CombinedCity	AAD_Portrait Sizing	AAD_Role	What is your profession/role?	Before using your portrait badge, how connected did you feel with patients/residents when wearing PPE?	How often do you use your PPE portrait badge?	While wearing your portrait badge over your PPE, how connected did you feel with patients/residents?	While wearing your portrait badge, did you notice a difference in your experience with your patients/residents?	Can you comment on, or describe how the experience with your patients/residents was different?	Were there any memorable moments that occurred while you were wearing your PPE portrait badge and providing care to a patient/resident? Feel free to share a story, or a direct comment someone shared with you.	While wearing your portrait badge, did you notice a difference in your experience with your colleagues or team members?	Can you comment on, or describe how the experience with your colleagues or team was different?	Were there any memorable moments that occurred while you were wearing your PPE portrait badge around your colleagues, team members, or students? Feel free to share a story, or direct comment someone shared with you.	How true is this statement: The portrait badge interferes with my PPE donning and doffing?	How true is this statement: The portrait badge is easy to clean.	Would you recommend the PPE portrait badge to other teams or healthcare providers?	Do you have any ideas about how to make the PPE portrait badges better for patients and providers/staff?
13447063904	416417541	04/16/2022 03:13:34 PM	04/16/2022 03:18:11 PM	3:13:34 PM	3:18:11 PM	00:04:37	277	99.227.106.37	en	Ontario	University Health Network	Montreal, Quebec	Toronto	Toronto	2.5x4.25	Administrative	Administration/ inpatient clerk	Very connected	Always	Very connected	A great deal	N/a	Nice picture!	A great deal	They become part of PPE portrait.	N/A	Strongly disagree	Strongly agree	Definitely would	No comment!
13467795866	416417541	05/10/2022 08:53:42 AM	05/10/2022 09:13:40 AM	8:53:42 AM	9:13:40 AM	00:19:58	1198	198.168.152.51	en	Quebec	McGill University Health Centre	Saint-Armand	Montreal	Montreal	3.5x5	Administrative	Administrative Agent	Very difficult to form a connection	Always	Connected	A great deal	EVERY SINGLE PATIENT COMMENTED ON HOW THIS WAS AN EXCELLENT INITIATIVE. THEY MISSED HOSP WORKERS FACES AND SMILES WHICH HELP DURING HARD TIMES.	honestly someone was moved to tears and so grateful to see a smile even if it was a printed one. it's been hell wearing these masks and it promotes a disconnection when you can't smile at someone. kids find you more scary and its easy to misinterpret words without a face to go with them...	A great deal	i'm the only one in my department who has it. everyone wants one and is a bit jealous they missed the initiative. :)	honestly it's given people a reason to stop and talk and ask about it. also i chose the most extra smiley photo so it's fun to wear it.	Strongly disagree	Strongly agree	Definitely would	I'm very eco conscious so I don't like what I'm saying but for longevity purposes the lamination needs to be thicker around the corners. over time they peel and the cleaning solution starts to warp the photo. everyone should have these badges. it doesnt just help with patients, we're starting to forget our coworkers faces too...
13449562031	416417541	04/19/2022 03:58:42 PM	04/19/2022 04:06:50 PM	3:58:42 PM	4:06:50 PM	00:08:08	488	205.189.58.85	en	Ontario	University Health Network	Toronto		Toronto	2.5x4.25	Administrative	Clinical Program Assistant	Difficult to form a connection	Always	Connected	A lot	Patients appreciated being able to see the PPE portrait badge - it gave them a glimpse into who we are or can be behind all the PPE :)	Some patients commented on how that is who we are or that our PPE portrait badge are a better representation of us (when we don't have PPE on) & it was nice to know that behind the PPE, patients knew we were smiling or empathetic depending on the situation :)	A lot	They appreciated the friendly faces behind the PPE :)	N/A	Neither agree nor disagree	Agree	Definitely would	I think it is great already! However, a spot for the name to visible on the badge may be nice as well - helps personalize it even further.
13466797138	416417541	05/09/2022 09:43:38 AM	05/09/2022 09:47:44 AM	9:43:38 AM	9:47:44 AM	00:04:06	246	184.151.37.37	en	Ontario	New Path Youth & Family Services	Listowel	Barrie	Listowel or Barrie	2.5x4.25	Administrative	Executive Assistant	Neutral/no difference	Always	Connected		I don't work with patients	Our staff like them and feel its a great idea for their clients to be able to see what they look like.	A little	Colleagues /team already know me, but like the photo ID		Strongly disagree	Strongly agree	Definitely would
13449067557	416417541	04/19/2022 09:12:10 AM	04/19/2022 09:13:24 AM	9:12:10 AM	9:13:24 AM	00:01:14	74	205.189.58.82	en	Ontario	University Health Network	Toronto		Toronto	2.5x4.25	Administrative	Manager	Neutral/no difference	Sometimes	Connected	A moderate amount			A little	It was helpful for new staff to be able to see what others looked like under their masks		Disagree	Agree	Definitely would
13447034944	416417541	04/16/2022 02:01:39 PM	04/16/2022 02:05:59 PM	2:01:39 PM	2:05:59 PM	00:04:20	260	24.114.67.182	en	Ontario	University Health Network	Hamilton	Toronto	Toronto	2.5x4.25	Administrative	Ward Clerk	Difficult to form a connection	Always	Very connected	A great deal	Pts can see the human side	Pts tell me they like it cause they can see my smile	A little	They asked where I got it		Neither agree nor disagree	Strongly agree	Definitely would
13447160950	416417541	04/16/2022 07:55:28 PM	04/16/2022 07:59:34 PM	7:55:28 PM	7:59:34 PM	00:04:06	246	184.161.159.59	en	Quebec	Montreal Children's Hospital	Montreal	Montreal	Montreal	3.5x5	Doctor	Dentist	Difficult to form a connection	Sometimes	Neutral/No difference	A little	I think that it was actually more beneficial for the parents of my patients than the actual patient. Kids adapt so well to change, and so I started to notice that I no longer needed to wear the badge to form a connection with my patients.		None at all			Disagree	Agree	Definitely would
13449340438	416417541	04/19/2022 12:54:16 PM	04/19/2022 12:55:50 PM	12:54:16 PM	12:55:50 PM	00:01:34	94	174.94.30.50	en	Ontario	North York General Hospital	Toronto	Toronto	Toronto	2.5x4.25	Doctor	Physician	Connected	Always	Connected	A little			A little			Disagree	Agree	Probably would
13447025849	416417541	04/16/2022 01:41:31 PM	04/16/2022 01:45:41 PM	1:41:31 PM	1:45:41 PM	00:04:10	250	174.94.30.222	en	Ontario	North York General Hospital	Toronto	Toronto	Toronto	2.5x4.25	Doctor	Physician	Difficult to form a connection	Always	Connected	A moderate amount	They distinctly enjoyed seeing my smiling face; especially in the Long Term Care Home	N/A	A little	Teasing my smile	N/A	Strongly disagree	Strongly agree	Definitely would	No
13447120849	416417541	04/16/2022 05:51:37 PM	04/16/2022 05:52:38 PM	5:51:37 PM	5:52:38 PM	00:01:01	61	23.17.7.241	en	Alberta	Foothills Medical Centre	Calgary	Calgary	Calgary	3.5x5	Doctor	Physician	Neutral/no difference	Sometimes	Neutral/No difference	A little			A moderate amount			Disagree	Agree	Probably would
13469416695	416417541	05/11/2022 06:48:16 PM	05/11/2022 06:50:04 PM	6:48:16 PM	6:50:04 PM	00:01:48	108	23.16.29.15	en	British Columbia	University of British Columbia	Vancouver		Vancouver	2.5x4.25	Doctor	Physician	Difficult to form a connection	Always	Neutral/No difference	None at all			None at all			Disagree	Agree	Probably would	Please deliver the badges in a timely manner. It took many months for me to receive mine.
13456239378	416417541	04/26/2022 06:27:13 PM	04/26/2022 06:30:27 PM	6:27:13 PM	6:30:27 PM	00:03:14	194	154.5.56.87	en	British Columbia	BC Women's Hospital	Vancouver	Vancouver	Vancouver	2.5x4.25	Doctor	Physician	Difficult to form a connection	Always	Connected	A lot	It seemed to make it easier for my patients to see the person behind the mask and build rapport/put the patients at ease	Several patients (and staff) would comment that it was nice to see my face and it made them feel less anxious about their upcoming anesthetic/procedure	A lot	Only that they liked the idea of it and several asked for the link to get their own		Strongly disagree	Strongly agree	Definitely would
13447046465	416417541	04/16/2022 02:30:30 PM	04/16/2022 02:33:02 PM	2:30:30 PM	2:33:02 PM	00:02:32	152	24.68.56.95	en	British Columbia	Cowichan district hospital	Duncan	Duncan	Duncan	2.5x4.25	Doctor	Physician	Difficult to form a connection	Usually	Connected	A little	Often engaged patients who ask questions or felt it was more personal		A little	Harder to communicate intent	No	Strongly disagree	Agree	Definitely would
13447895795	416417541	04/18/2022 07:35:37 AM	04/18/2022 07:38:40 AM	7:35:37 AM	7:38:40 AM	00:03:03	183	198.2.82.228	en	Ontario	London Health Sciences Centre	London	London	London	2.5x4.25	Doctor	Physician	Connected	Always	Connected	A moderate amount	It was common for parents of patients to make a mention of the picture and the "warm smile" which showed they noticed and likely felt a different connection.		A little	Less explicit comments but did notice people looking in that direction. As a new staff that joined during covid, I do think it helped to have a full face picture.		Disagree	Agree	Definitely would
13447079554	416417541	04/16/2022 03:55:35 PM	04/16/2022 03:57:14 PM	3:55:35 PM	3:57:14 PM	00:01:39	99	73.125.32.99	en	Ontario	North York General Hospital	Boca Raton, Florida	Toronto	Toronto	2.5x4.25	Doctor	Physician	Neutral/no difference	Rarely	Neutral/No difference	A moderate amount			None at all			Disagree	Agree	Definitely would
13447066356	416417541	04/16/2022 03:19:37 PM	04/16/2022 03:22:48 PM	3:19:37 PM	3:22:48 PM	00:03:11	191	24.114.109.6	en	Ontario	University Health Network	Saint-Liboire, Quebec	Toronto		2.5x4.25	Doctor	Physician	Difficult to form a connection	Always	Connected	A great deal	They knew what I looked like- they would comment how much they appreciated that		A moderate amount	They knew what I looked like- no dofference		Strongly disagree	Strongly agree	Definitely would	Name underneath
13447048876	416417541	04/16/2022 02:26:13 PM	04/16/2022 02:39:18 PM	2:26:13 PM	2:39:18 PM	00:13:05	785	76.66.131.179	en	Ontario	Toronto	Toronto	Toronto	Toronto	2.5x4.25	Doctor	Physician	Neutral/no difference	Sometimes	Neutral/No difference	A moderate amount	this was only noticed by fellow staff/colleagues, not patients or residents		A moderate amount			Strongly disagree	Agree	Probably would	it needs to be the main ID badge, not a separate card, as mine is covered by my hospital ID
13506492004	416417541	06/30/2022 05:17:31 PM	06/30/2022 05:20:05 PM	5:17:31 PM	5:20:05 PM	00:02:34	154	72.143.206.205	en	Ontario	North York General Hospital/University of Toronto	Toronto	Toronto	Toronto	2.5x4.25	Doctor	Physician	Neutral/no difference	Usually	Neutral/No difference	None at all	N/A	No	None at all	N/A	No	Strongly disagree	Agree	Probably would	Not at this time
13483928768	416417541	05/30/2022 05:25:27 PM	05/30/2022 05:27:06 PM	5:25:27 PM	5:27:06 PM	00:01:39	99	99.241.103.12	en	Ontario	North York General Hosptial	Toronto	Toronto	Toronto	2.5x4.25	Doctor	Physician	Difficult to form a connection	Always	Neutral/No difference	A little	Lots of comments about the pic, and I think patients really appreciated knowing what I looked like, but not sure it made a big difference overall. Didn't seem to make any difference with trainees.		A little			Strongly disagree	Strongly agree	Definitely would
13470865719	416417541	05/13/2022 09:47:24 AM	05/13/2022 09:50:55 AM	9:47:24 AM	9:50:55 AM	00:03:31	211	174.114.103.235	en	Ontario	Ottawa	Ottawa	Ottawa	Ottawa	3.5x5	Doctor	Physician	Connected	Sometimes	Neutral/No difference	None at all	It wasn’t.	None	None at all	It wasn’t	None	Disagree	Agree	Definitely would not	Not useful. Just something else to stick on. My hospital ID does the same job, is less obtrusive, and does more things.
13466912026	416417541	05/09/2022 11:27:52 AM	05/09/2022 11:29:02 AM	11:27:52 AM	11:29:02 AM	00:01:10	70	142.158.128.203	en	Ontario	Western University	London	London	London	2.5x4.25	Doctor	Physician	Neutral/no difference	Always	Connected	A little	knowing that the patient has some picture for reference was good		A little			Disagree	Agree	Definitely would
13466446968	416417541	05/08/2022 11:14:07 PM	05/08/2022 11:14:57 PM	11:14:07 PM	11:14:57 PM	00:00:50	50	99.225.124.129	en	Ontario	University Health Network	Mississauga		Mississauga	2.5x4.25	Doctor	Physician	Very difficult to form a connection	Always	Connected	A great deal			A moderate amount			Strongly disagree	Strongly agree	Definitely would
13466435329	416417541	05/08/2022 10:36:21 PM	05/08/2022 10:39:31 PM	10:36:21 PM	10:39:31 PM	00:03:10	190	142.126.173.204	en	Ontario	University of Toronto	Toronto	Toronto	Toronto	2.5x4.25	Doctor	Physician	Very connected	Always	Very connected	A little	It was minimally different for me - perhaps my residents and patients felt more connected bc they knew what I looked like under my ppe🐣	Patient’s often commented on how it was nice to know what I looked like. No specific story - just a common theme.	None at all	No real difference	Not really	Strongly disagree	Strongly agree	Definitely would	Maybe include our name on it …
13449195204	416417541	04/19/2022 10:48:58 AM	04/19/2022 10:55:17 AM	10:48:58 AM	10:55:17 AM	00:06:19	379	142.186.137.84	en	Ontario	North York General Hospital	Mississauga	Toronto	Mississauga or Toronto	2.5x4.25	Doctor	Physician	Neutral/no difference	Usually	Connected	A lot	Many patients I was seeing for the first time, appreciated seeing what I look like under all the PPE and the children found the encounters less intimidating		A littleNone at all			Neither agree nor disagree	Strongly agree	Definitely would
13448390196	416417541	04/18/2022 04:17:21 PM	04/18/2022 04:23:21 PM	4:17:21 PM	4:23:21 PM	00:06:00	360	142.20.16.6	en	Ontario	SickKids and North York General Hospital	Toronto	Toronto	Toronto	2.5x4.25	Doctor	Physician	Connected	Usually	Very connected	A lot	Particularly when doing day surgery procedures, I found that after introducing myself, showing the badge and saying "this is how I look without the mask, face shield and surgical cap' was very beneficial for everyone. Patients and families appreciated it a lot.	I saw patients and families relaxing, calming down and I always felt that patients and families had a better sense of who they were being taken care by	None at all			Neither agree nor disagree	Agree	Definitely would
13447500956	416417541	04/17/2022 02:48:17 PM	04/17/2022 02:51:17 PM	2:48:17 PM	2:51:17 PM	00:03:00	180	209.82.10.194	en	Ontario	Holland Bloorview Kids Rehabilitation Hospital	Toronto	East York	Toronto or East York	2.5x4.25	Doctor	Physician	Difficult to form a connection	Always	Connected	A moderate amount	I always draw attention to my picture to show patients what I look like and it was always met with a positive feedback; it was a bit of an ice breaker to be honest	NA	None at all	NA - my colleagues know what I look like	NA	Strongly disagree	Strongly agree	Definitely would	NA
13447403441	416417541	04/17/2022 10:30:30 AM	04/17/2022 10:33:55 AM	10:30:30 AM	10:33:55 AM	00:03:25	205	99.252.70.5	en	Ontario	North York Family Health Team	Toronto	North York	Toronto or North York	2.5x4.25	Doctor	Physician	Neutral/no difference	Sometimes	Neutral/No difference	A moderate amount	I got a lot of comments when working in the vaccine clinics about my portrait	See above. Lots of people commented on how beautiful the portrait photo was	A little	Many commented on the photo		Neither agree nor disagree	Agree	Definitely would
13447113455	416417541	04/16/2022 05:29:42 PM	04/16/2022 05:31:49 PM	5:29:42 PM	5:31:49 PM	00:02:07	127	99.240.65.251	en	Ontario	North York General Hospital	Toronto	Toronto	Toronto	2.5x4.25	Doctor	Physician	Neutral/no difference	Sometimes	Connected	A moderate amount	In mental health, it was better to have the badge on medical unit rather than the mental health inpatient unit.		A little	Many people already knew what I looked		Agree	Strongly agree	Definitely would
13447081561	416417541	04/16/2022 03:59:15 PM	04/16/2022 04:03:12 PM	3:59:15 PM	4:03:12 PM	00:03:57	237	142.181.164.55	en	Ontario	Lake of the Woods District Hospital	Ottawa	Kenora	Kenora	3.5x5	Doctor	Physician	Neutral/no difference	AlwaysRarely	Neutral/No difference	None at all	Didn't want to have to clean portrait every time I changed PPE so rarely wore	Had a young palliative patient take my portrait in his hands and make a joke about how good looking I was under all that PPE.	None at all			Agree	Neither agree nor disagree	Probably would not	If hospitals can get behind the fact that gowns are theatre hygiene then I would be more likely to wear it.
13446304832	416417541	04/15/2022 11:23:57 AM	04/15/2022 11:26:56 AM	11:23:57 AM	11:26:56 AM	00:02:59	179	72.136.118.185	en	Ontario	Hamilton Health sciences	Windsor	Hamilton	Hamilton	3.5x5	Doctor	Physician	Connected	Always	Connected	A lot	Almost all PTs comment how happy they were to actually see my "normal" face.	Many many comments as above	A lot	Everyone noted it and commented how wonderful it was! Thank		Strongly disagree	Strongly agree	Definitely would
12990084755	403537771	09/23/2021 09:45:30 AM	09/23/2021 09:53:33 AM	9:45:30 AM	9:53:33 AM	00:08:03	483	142.76.1.62	en	Ontario	Sunnybrook Health Sciences Centre	Toronto	Toronto	Toronto	2.5x4.25	Doctor	Physician	Difficult to form a connection	Always	Connected	A lot	I consistently show my PPE badge when introducing myself, and say something along the lines of 'this is what I look like without all this stuff on'. Invariably, patients/family members will comment on the photo and appreciate that they can see what I look like.	Patients and families have remembered me as the one with the lovely photo. My PPE badge has served as a reminder and also conversational ice-breaker with patients.	A moderate amount	Many colleagues have commented on what a great photo I have (thank you Ana!), and also how easy it is to see my name on the badge, and identify me. I've tried promoting the PPE badge service, alas, most colleagues express that they don't want to have such a large photo of themselves (I have the medium size), or that they are not photogenic. I have also unfortunately had team members ask why I had…		Strongly disagree	Strongly agree	Definitely would	I think the availability of PPE badges needs to be more widely shared at Sunnybrook. Most colleagues who commented on my PPE badge had no idea these were available at SB. Because most people are shy of having such a large photo of themselves, you could promote the smallest size more eg have a poster/email with the smallest size showing. It's actually still much bigger than the photo on the SB ID …
12986885372	403537771	09/22/2021 09:34:05 AM	09/22/2021 09:37:48 AM	9:34:05 AM	9:37:48 AM	00:03:43	223	142.76.1.62	en	Ontario	Sunnybrook Health Sciences Centre	Toronto	Toronto	Toronto	2.5x4.25	Doctor	Physician	Difficult to form a connection	Rarely	Neutral/No difference	A little		I must confess that I rarely remember to wear the badge, therefore I cannot give representative commentary on the impact of the badge on my connectedness to patients and other staff. Sorry!	A little			Neither agree nor disagree	Neither agree nor disagree	Probably would
13447114962	416417541	04/16/2022 05:34:26 PM	04/16/2022 05:35:45 PM	5:34:26 PM	5:35:45 PM	00:01:19	79	135.23.108.137	en	Ontario	North York General Hospital	Toronto	Toronto	Toronto	2.5x4.25	Doctor	Physician	Connected	Sometimes	Connected	A moderate amount			A moderate amountNone at all			Neither agree nor disagree	Agree	Probably would
13449843669	416417541	04/19/2022 09:45:15 PM	04/19/2022 09:59:56 PM	9:45:15 PM	9:59:56 PM	00:14:41	881	174.91.201.239	en	Quebec	CHU de Qu�bec-Universit� Laval	Quebec City	Quebec City	Quebec City	3.5x5	Doctor	Physician	Difficult to form a connection	Sometimes	Neutral/No difference	A lot			A moderate amount			Neither agree nor disagree	Strongly agree	Definitely would
13447129999	416417541	04/16/2022 06:17:39 PM	04/16/2022 06:20:35 PM	6:17:39 PM	6:20:35 PM	00:02:56	176	24.114.103.125	en	Quebec	McGill University Health Centre	Hull	Montreal	Montreal	3.5x5	Doctor	Physician	Difficult to form a connection	Sometimes	Connected	A moderate amount	People told me they appreciated I had put the badge on. Showed that I care	Se above.	A little	Discussion about importance to see smiles.		Neither agree nor disagree	Agree	Probably would	Return to owner when sent by mistake to laundry. I lost 2 that way!
13447219238	416417541	04/16/2022 11:37:53 PM	04/16/2022 11:39:12 PM	11:37:53 PM	11:39:12 PM	00:01:19	79	174.91.156.116	en	Ontario	University Health Network	Toronto		Toronto	2.5x4.25	Nurse	Clinical Extern	Connected	Always	Connected	A moderate amount			A great deal			Disagree	Strongly agree	Definitely would
13466920330	416417541	05/09/2022 11:30:36 AM	05/09/2022 11:39:10 AM	11:30:36 AM	11:39:10 AM	00:08:34	514	139.173.54.12	en	British Columbia	Vancouver Coastal Health	Vancouver		Vancouver	2.5x4.25	Nurse	Nurse	Difficult to form a connection	Always	Connected	A lot	People would say "oh, you actually have a face hiding behind the mask"	They often would say "oh beautiful photo, you are so pretty. I want you to take my care in your hands"	A little	They would approach me more than before often asking about where I got the PPE badge. It was a great conversation starter.		Disagree	Strongly agree	Definitely would
13463263924	416417541	05/04/2022 03:51:17 PM	05/04/2022 03:53:10 PM	3:51:17 PM	3:53:10 PM	00:01:53	113	184.151.230.168	en	British Columbia	Victoria General Hospital	Parksville	Victoria	Parksville or Victoria	2.5x4.25	Nurse	Nurse	Difficult to form a connection	Always	Connected	A lot	Patients and staff have commented on how nice it is To SEE who they are talking with		A lot	Previous comment		Agree	Strongly agree	Definitely would
13447090485	416417541	04/16/2022 04:23:35 PM	04/16/2022 04:26:32 PM	4:23:35 PM	4:26:32 PM	00:02:57	177	209.52.88.122	en	British Columbia	Surrey Memorial Hospital	Burnaby	Surrey	Burnaby or Surrey	2.5x4.25	Nurse	Nurse	Neutral/no difference	Never	Neutral/No difference	None at all	My confidence was distroyed because the picture was so bad my grandma wouldnt even put it on her fridge	No	None at all			Neither agree nor disagree	Neither agree nor disagree	Definitely would not	Don't stretch out faces.
13447109907	416417541	04/16/2022 05:18:51 PM	04/16/2022 05:22:23 PM	5:18:51 PM	5:22:23 PM	00:03:32	212	24.86.189.17	en	British Columbia	Vancouver General Hospital	Vancouver	Vancouver	Vancouver	2.5x4.25	Nurse	Nurse	Difficult to form a connection	Always	Very connected	A lot	I always hear my patients saying it's nice to see your smile when I enter bedside with my PPE badge	I feel good knowing they know how I looked like smiling	A lot	They always ask hie did I get my PPE badge		Disagree	Agree	Definitely would
13449583832	416417541	04/19/2022 04:24:29 PM	04/19/2022 04:26:11 PM	4:24:29 PM	4:26:11 PM	00:01:42	102	66.97.31.2	en	Ontario	North York General Hospital	Toronto	Toronto	Toronto	2.5x4.25	Nurse	Nurse	Neutral/no difference	Usually	Connected	A moderate amount			A moderate amount			Neither agree nor disagree	Strongly agree	Definitely would
13447050534	416417541	04/16/2022 02:22:43 PM	04/16/2022 02:42:59 PM	2:22:43 PM	2:42:59 PM	00:20:16	1216	38.34.57.46	en	Ontario	University Health Network	Toronto	Toronto	Toronto	2.5x4.25	Nurse	Nurse	Neutral/no difference	Always	Connected	A moderate amount	Surprised to see a real person.		A moderate amount			Neither agree nor disagree	Agree	Probably would
13447048134	416417541	04/16/2022 02:33:03 PM	04/16/2022 02:40:28 PM	2:33:03 PM	2:40:28 PM	00:07:25	445	76.71.13.169	en	Ontario	North York General Hospital	Toronto		Toronto	2.5x4.25	Nurse	Nurse	Connected	Always	Connected	A moderate amount	People, patients can relate more to us.	Some patients and families do comment that it’s nice to see how we look.	A moderate amount	We have a lot of new staff in past two years. And because everyone is wearing a mask we don’t even know how our colegues look. It’s nice to see a picture of them.	Colegues comment how nice it is to see faces … even though it’s a picture.	Strongly disagree	Strongly agree	Definitely would	Everyone should be wearing one.
19003604703	416417541	2022-12-16 17:20	2022-12-16 17:24	0.722222222	44911.725	00:04:00	240	142.126.191.59	en	Ontario	University Health Network	Etobicoke	Toronto	Etobicoke or Toronto	2.5x4.25	Nurse	Nurse	Connected	Always	Very connected	A great deal	Comments like "Oh that's you in the photo! you look so pretty"	Good to see how you look like behind the mask.	A great deal	"Oh now i can see your face finally even just in a photo"		Disagree	Agree	Definitely would	None
13519798746	416417541	07/21/2022 11:47:50 AM	07/21/2022 11:56:28 AM	11:47:50 AM	11:56:28 AM	00:08:38	518	142.126.169.53	en	Ontario	University Health Network	Toronto		Toronto	2.5x4.25	Nurse	Nurse	Neutral/no difference	Always	Connected	A great deal	I received a lot of positive feedback from patients. They were happy to see my entire face as opposed to just my eyes and a muffled voice.	I took my portrait with a big smile on my face, so pt's usually comment on "what a nice smile" I have	A moderate amount	A lot of colleagues took note of my portrait and asked how they could go about getting one for themselves.		Disagree	Agree	Definitely would
13506651418	416417541	06/30/2022 10:51:47 PM	06/30/2022 10:58:06 PM	10:51:47 PM	10:58:06 PM	00:06:19	379	205.189.58.85	en	Ontario	University Health Network	Toronto		Toronto	2.5x4.25	Nurse	Nurse	Neutral/no difference	Usually	Connected	A moderate amount	Patients are commenting on how its a nice picture	I was told I was gorgeous by one miserable patient	A great deal	I told them about the miserable patient that said i was gorgeous, and they agreed	My colleagues laugh at how my portrait is up to date but my hospital ID badge is 17 years old	Neither agree nor disagree	Strongly agree	Definitely would	double laminate them so the corners wont bend
13506420078	416417541	06/30/2022 03:23:35 PM	06/30/2022 03:27:41 PM	3:23:35 PM	3:27:41 PM	00:04:06	246	66.97.31.2	en	Ontario	North York General Hospital	Toronto	Toronto	Toronto	2.5x4.25	Nurse	Nurse	Connected	Always	Very connected	A lotA moderate amount	Now they know my face	I joined the team during pandemic so they never saw my real face. They appreciate looking at my face and know how I actually look (without a mask). Thank you	A lot	as mentioned above		Neither agree nor disagree	Strongly agree	Definitely would	May be by adding a hospital and designation, as when I have PPE portrait in front, my hospital ID badge is hidden, and people cannot see that. this brings a challenge for me to always keep my PPE portrait in front
13466759626	416417541	05/09/2022 09:05:36 AM	05/09/2022 09:13:13 AM	9:05:36 AM	9:13:13 AM	00:07:37	457	205.189.58.83	en	Ontario	University Health Network (TGH)	Toronto		Toronto	2.5x4.25	Nurse	Nurse	Very connected	Usually	Very connected	A great deal	Its a conversation starter, as I work in outpatient setting. Many people were curios about it and its very handy for my new patients/clients.	I heard comments like , "Cool", "That's amazing" "thank you for sharing and thinking about us "!	A great deal	"that's a good idea", "I want to get it too"!	same as above but people noticed it a lot and it was a conversation starter sometimes.	Neither agree nor disagree	Strongly agree	Probably would	the lamination on my picture came off easy , maybe use better way to laminate it.
13466678864	416417541	05/09/2022 07:24:12 AM	05/09/2022 07:26:54 AM	7:24:12 AM	7:26:54 AM	00:02:42	162	149.248.98.204	en	Ontario	Oakville Trafalgar Memorial Hospital and Toronto Public Health	Mississauga	Oakville (hamilton or toronto?)	Mississauga or Toronto	2.5x4.25	Nurse	Nurse	Difficult to form a connection	Never	Neutral/No difference	None at all	I did not receive my portrait badge till last month and haven’t been able to use it as of yet.	N/A	None at all			Neither agree nor disagree	Neither agree nor disagree	Definitely would
13466663153	416417541	05/09/2022 06:59:12 AM	05/09/2022 07:00:19 AM	6:59:12 AM	7:00:19 AM	00:01:07	67	66.97.31.4	en	Ontario	North York General Hosptial	Toronto	Toronto	Toronto	2.5x4.25	Nurse	Nurse	Difficult to form a connection	Always	Connected	A lot	Multiple staff and patients made comments about how nice it was to see my face
13466472156	416417541	05/09/2022 12:34:08 AM	05/09/2022 12:35:50 AM	12:34:08 AM	12:35:50 AM	00:01:42	102	216.25.252.9	en	Ontario	Ontario Tech University	North York	Oshawa / Toronto?	North York or Oshawa or Toronto	2.5x4.25	Nurse	Nurse	Neutral/no difference	Usually	Connected	A lot
13450564828	416417541	04/20/2022 01:25:08 PM	04/20/2022 01:29:52 PM	1:25:08 PM	1:29:52 PM	00:04:44	284	198.163.181.228	en	Ontario	York Region LTC	Toronto	????Toronto?	Toronto	2.5x4.25	Nurse	Nurse	Difficult to form a connection	Always	Neutral/No difference	None at all	Residents upset as ca not understand when not seeing lips move. Constantly trying to rip mask off calling names due to lack of understanding.	No	None at all	We are all stressed out, constant reminders to each other to breathe shift ends soon	No always under gown as had to put new gown o every room entered. No time to clean it. Behind from the moment we arrived.	Strongly agree	Strongly agree	Probably would not	How about masks so residents can see your mouth. Honestly it was a great idea but not effective with PPE.
13449608009	416417541	04/19/2022 04:51:28 PM	04/19/2022 04:52:37 PM	4:51:28 PM	4:52:37 PM	00:01:09	69	69.26.70.195	en	Ontario	Lake Of The Woods District Hospital	Kenora	Kenora	Kenora	2.5x4.25	Nurse	Nurse	Connected	Always	Connected	A little	co-workers comment more than staff		A moderate amount	noticed the photo		Neither agree nor disagree	Agree	Probably would
13449312690	416417541	04/19/2022 12:28:24 PM	04/19/2022 12:31:31 PM	12:28:24 PM	12:31:31 PM	00:03:07	187	205.189.58.85	en	Ontario	Toronto Western Hospital	Toronto	Toronto	Toronto	2.5x4.25	Nurse	Nurse	Difficult to form a connection	Always	Very connected	A lot		My patient always when I show them my picture "this is what I looks like" One time the patient made fun of me. "That is a really big head shot of you, I can see you all the way from here (15 feet away)"	A great dealA lot	Every one loves it.		Strongly disagree	Strongly agree	Definitely would
13448648296	416417541	04/18/2022 09:43:17 PM	04/18/2022 09:49:31 PM	9:43:17 PM	9:49:31 PM	00:06:14	374	99.224.92.158	en	Ontario	Toronto General Hospital	Toronto	Toronto	Toronto	2.5x4.25	Nurse	Nurse	Connected	Always		A great deal	pt could call me by name and I believe that was more comfortable for them		A moderate amount	I work in a teaching hospital and staff can turn over quickly so its easier to address coworkers by their names		Strongly disagree	Strongly agree	Probably would
13448633933	416417541	04/18/2022 09:22:01 PM	04/18/2022 09:26:36 PM	9:22:01 PM	9:26:36 PM	00:04:35	275	69.157.112.212	en	Ontario	North York General Hospital	Bowmanville	Toronto	Bowmanville or Toronto	2.5x4.25	Nurse	Nurse	Difficult to form a connection	Always	Connected	A moderate amount	I think it made me more approachable to family members.	Parents commenting that I was a friendly face.	A moderate amount		People commenting that they had forgotten what I looked like
13447296057	416417541	04/17/2022 04:47:48 AM	04/17/2022 04:52:01 AM	4:47:48 AM	4:52:01 AM	00:04:13	253	174.93.121.252	en	Ontario	Toronto General Hospital	Toronto	Toronto	Toronto	2.5x4.25	Nurse	Nurse	Difficult to form a connection	Usually	Connected	A moderate amount	Patients and new staff members were appreciative to see how I looked under the mask. It added a personalized touch to care I believe		A moderate amount	Team members (especially new ones) appreciated seeing who they were talking to		Agree	Strongly agree	Definitely would
19006511679	416417541	2022-12-23 18:12	2022-12-23 18:19	0.758333333	0.763194444	00:07:00	420	24.114.58.151	en	Ontario	St Michael�s Hospital	Toronto	Toronto	Toronto	2.5x4.25	Nurse	Nurse	Difficult to form a connection	Always	Connected	A moderate amount	They can picture my face even with mask.		None at all			Disagree	Strongly agree	Definitely would	No
13497228826	416417541	06/17/2022 09:31:07 AM	06/17/2022 09:35:06 AM	9:31:07 AM	9:35:06 AM	00:03:59	239	209.226.146.182	en	Ontario	North York General Hospital	Toronto	Toronto	Toronto	2.5x4.25	Nurse	Nurse	Very connected	Always	Very connected	A great deal	They said it felt like they see me face to face	They said I look younger behind the mask lol	A great deal	Is that the real me? lol	They like to look at my ‘face’	Disagree	Strongly agree	Definitely would	But it’s laminated already
13467750126	416417541	05/10/2022 07:55:11 AM	05/10/2022 07:58:40 AM	7:55:11 AM	7:58:40 AM	00:03:29	209	24.226.67.245	en	Ontario	Covid isolation Site	Hamilton		Hamilton	3.5x5	Nurse	Nurse	Connected	Always	Very connected	A lot	Gave them something to connect with	Helped alot with the kids	A little			Agree	Strongly agree	Definitely would
13466616042	416417541	05/09/2022 05:36:53 AM	05/09/2022 05:40:38 AM	5:36:53 AM	5:40:38 AM	00:03:45	225	184.151.190.34	en	Ontario	North York General Hospital	Toronto	Toronto	Toronto	2.5x4.25	Nurse	Nurse	Connected	Always	Connected	A little	Patients and families truly appreciate seeing the badge over my PPE	No	A little			Neither agree nor disagree	Agree	Probably would
13449204986	416417541	04/19/2022 10:55:48 AM	04/19/2022 11:08:11 AM	10:55:48 AM	11:08:11 AM	00:12:23	743	198.168.152.57	fr	Quebec	McGill University Health Centre	Saint-Armand	Montreal	Montreal	3.5x5	Nurse	Nurse	Connected	Always	Very connected	A great deal	Plus facile de connecter avec les clients / familles et le personnel médicale.	I do not have a specific situation but it is helping a lot for the post-op teaching for Ostomy patients.	A great deal	Plus porté à venir poser des questions ou me reconnaître dans le corridor.	Beaucoup de commentaires dés personne dans les corridors et les ascenseurs.		Strongly agree	Definitely would	Ajoutez le titre et position en bas de la photo.
13524315190	416417541	07/28/2022 12:39:34 PM	07/28/2022 12:53:58 PM	12:39:34 PM	12:53:58 PM	00:14:24	864	96.21.85.13	en	Quebec	Montreal Children's Hospital	Montreal	Montreal	Montreal	3.5x5	Nurse	Nurse	Connected	Always	Very connected	A lot	Every time I meet a new family in the NICU, the PPE Portrait is an ice breaker. They always notice it without me pointing it out. It often starts a conversation about the difficulties of Covid, how difficult it is to make a connection without seeing someones face.	Never in my nursing career have so many people said "you have such a nice smile". It might be a little thing, but during these difficult times, it means a lot! One parent said she recognized me from a previous admission (pre-covid) because of my PPE Portrait.	None at all	Very few on my unit (NICU) were aware of the PPE Portrait project. Since I have mine, many people of come to me to ask how they can get one as well. I see them more and more now!		Strongly disagree	Strongly agree	Definitely would	I have added a sticker of my first name to the bottom of mine. I have to change it often as it isn't very wipe-proof! I wear it on a lanyard that covers my hospital ID that has my name. It's easier for my patients to remember my name since I have added it.
13454905795	416417541	04/25/2022 03:04:54 PM	04/25/2022 03:08:02 PM	3:04:54 PM	3:08:02 PM	00:03:08	188	75.98.135.195	en	Quebec	McGill University Health Centre	Montreal	Montreal	Montreal	3.5x5	Nurse	Nurse	Connected	Sometimes	Neutral/No difference	A lot			A moderate amountA little			Neither agree nor disagree	Agree	Probably would
13449059579	416417541	04/19/2022 08:59:55 AM	04/19/2022 09:08:19 AM	8:59:55 AM	9:08:19 AM	00:08:24	504	96.20.224.154	en	Quebec	The Montreal Children's Hospital	Montreal	Montreal	Montreal	3.5x5	Nurse	Nurse	Neutral/no difference	Always	Neutral/No difference	A little	As a clinical nurse specialist, my interactions are mainly with the health care personnel, and less with the patients. I wear my picture over my scrubs with my ID card. I do not use it over gowns or isolation material, given that in the emergency department. You have to disrobe quickly and your interactions with the families are very short. However, the picture made me recognaizable for my collab…		A moderate amount			Strongly agree	Disagree	Probably would	I would like to have a picture like a sticker that I could apply to my visor and clean it easily. This PPE portrait badges are good when you keep your gown for more than 1hour. It is not good for very short interactions like in the pediatric emergency.
13448636315	416417541	04/18/2022 09:12:57 PM	04/18/2022 09:29:10 PM	9:12:57 PM	9:29:10 PM	00:16:13	973	104.28.132.36	en	Quebec	Royal Victoria Hospital	Montreal	Montreal	Montreal	3.5x5	Nurse	Nurse	Difficult to form a connection	Sometimes	Connected	A lot	They give comments on how I look and appreciates what I do to them	Dying COVID patient in the ICU isolation. No family member allowed inside but me the nurse holding his hand and most likely the last face he saw was my PPE portrait.	A moderate amount	They look at my badge first before my face shield.	None	Disagree	Agree	Definitely would	Make a standard photo specifications like the passport standard type of photo.
13447595903	416417541	04/17/2022 07:04:53 PM	04/17/2022 07:09:44 PM	7:04:53 PM	7:09:44 PM	00:04:51	291	24.114.105.135	en	Quebec	Royal Victoria Hospital	Woodstock, New Brunswick	Montreal	Montreal	3.5x5	Nurse	Nurse	Very difficult to form a connection	Usually	Connected	A lot		Most patients liked seeing a smiling picture, many positive comments	A moderate amount	New residents were able to see your face ( picture) among the PPE		Disagree	Strongly agree	Definitely would	Not so big
13447534874	416417541	04/17/2022 04:32:52 PM	04/17/2022 04:34:05 PM	4:32:52 PM	4:34:05 PM	00:01:13	73	45.91.23.116	en	Quebec	McGill University Health Centre	Montreal	Montreal	Montreal	3.5x5	Nurse	Nurse	Neutral/no difference	Sometimes	Connected	A moderate amount			A little			Agree	Strongly agree	Definitely would
13449968814	416417541	04/20/2022 02:32:30 AM	04/20/2022 02:41:19 AM	2:32:30 AM	2:41:19 AM	00:08:49	529	198.168.152.51	fr	Quebec	McGill University Health Centre	Saint-Armand	Montreal	Montreal	3.5x5	Nurse	Nurse	Neutral/no difference	Never	Neutral/No difference	None at all	I did not wear it because we were asked NOT to smile so the patients don't feel we are laughing at their situation but some people did smile and I liked their picture better than mine so I never wore mine. I do not go into patient's room so it did not have the impact it did with the bedside nurses.	same as above	None at all	none	People felt that the patients told them that seeing the whole face behind the mask made them feel there was a human taking care of them.	Neither agree nor disagree	Agree	Probably would	Allow people to smile
13451304022	416417541	04/21/2022 06:46:16 AM	04/21/2022 06:48:52 AM	6:46:16 AM	6:48:52 AM	00:02:36	156	24.53.6.171	en	Quebec	Royal Victoria Hospital	Montreal	Montreal	Montreal	3.5x5	Nurse	Nurse	Neutral/no difference	Usually	Neutral/No difference	A little	Many of my patients are sedated		A moderate amount			Neither agree nor disagree	Neither agree nor disagree	Probably would
13449038422	416417541	04/19/2022 08:44:36 AM	04/19/2022 08:47:08 AM	8:44:36 AM	8:47:08 AM	00:02:32	152	99.245.3.104	en	Ontario	Toronto Rehabilitation Institute	Mississauga	Toronto	Mississauga or Toronto	2.5x4.25	Nurse	Nurse	Connected	Always	Very connected	A moderate amount			A moderate amount			Agree	Strongly agree	Definitely would
13468522094	416417541	05/10/2022 10:25:18 PM	05/10/2022 10:28:15 PM	10:25:18 PM	10:28:15 PM	00:02:57	177	75.98.135.195	en	Quebec	McGill University Health Centre	Montreal	Montreal	Montreal	3.5x5	Nurse	Nurse	Difficult to form a connection	Always	Neutral/No difference	A little	Im not sure they noticed. I lot of my patients were intubated and sedated.		A lot	Hard to always tell who is who with the mask so it was nice to be able to place a face when they were their portraits.		Disagree	Strongly agree	Definitely would
13446907050	416417541	04/16/2022 08:43:26 AM	04/16/2022 09:38:38 AM	8:43:26 AM	9:38:38 AM	00:55:12	3312	99.243.210.237	en	Ontario	London Health Sciences Centre	London	London	London	3.5x5	Other	Anesthesia	Connected	Always	Connected	A moderate amount	People recognized the person behind the face mask , got more recognition and respect		A moderate amount			Disagree	Agree	Definitely would
13447217537	416417541	04/16/2022 11:26:01 PM	04/16/2022 11:36:59 PM	11:26:01 PM	11:36:59 PM	00:10:58	658	206.172.114.149	en	Quebec	Shriners Hospitals for Children	Montreal	Montreal	Montreal	3.5x5	Other	Chef	Neutral/no difference	Always	Very connected	A great deal	It created a conversation, connecting.	One said it is a wonderful photo of you and nice to know who was behind the mask what an outstanding idea.	A great deal	They were more open	Everyday someone made a positive comment.	Neither agree nor disagree	Strongly agree	Definitely would	Always up to the individual.
13447102704	416417541	04/16/2022 04:58:55 PM	04/16/2022 05:01:37 PM	4:58:55 PM	5:01:37 PM	00:02:42	162	173.180.124.9	en	British Columbia	Surrey Memorial Hospital	Surrey	Surrey	Surrey	2.5x4.25	Other	Housekeeping	Difficult to form a connection	Always	Connected	A lot			A lot			Strongly disagree	Strongly agree	Definitely would
13447372842	416417541	04/17/2022 08:59:34 AM	04/17/2022 09:08:07 AM	8:59:34 AM	9:08:07 AM	00:08:33	513	70.26.35.75	en	Ontario	1. St. Joseph's Health Centre (casual) 2. Taddle creek family health team (full time)	Toronto	Toronto	Toronto	2.5x4.25	Other	Medical radiation technologist, Physician Assistant	Difficult to form a connection	Always	Connected	A lot	In family medicine many patients made comments about benefits of the pic as they knew who I was from my pic. Coworkers at St Joes and patients also noted it was a great idea. I think patients were more open and comfortable knowing who was behind the mask!	Too many to recall just one 2 years in LOL	A moderate amount	They missed my smiling face initially but now they get a regular reminder w my portrait :)		Neither agree nor disagree	Strongly agree	Definitely would	Put the name and designation on the bottom :)
13446197319	416417541	04/15/2022 09:08:10 AM	04/15/2022 09:12:01 AM	9:08:10 AM	9:12:01 AM	00:03:51	231	70.50.141.11	en	Ontario	Hamilton Health Scienes	Burlington	Hamilton	Hamilton	3.5x5	Other	Midwife	Very connected	Always	Neutral/No difference	A little	A few clients reported liking the badge because they could see my smile		None at all			Disagree	Agree	Probably would	The edge of the laminate on my badge has separated. Perhaps an improved lamination system is warranted
13447110967	416417541	04/16/2022 05:22:21 PM	04/16/2022 05:25:00 PM	5:22:21 PM	5:25:00 PM	00:02:39	159	174.88.218.189	en	Ontario	Toronto western hospital	Toronto	Toronto	Toronto	2.5x4.25	Other	Patient Care Assistant	Very connected	Always	Very connected	A great deal			A great deal			Strongly disagree	Strongly agree	Definitely would
13517660098	416417541	07/18/2022 03:32:00 PM	07/18/2022 03:34:32 PM	3:32:00 PM	3:34:32 PM	00:02:32	152	24.114.73.239	en	Ontario	Toronto and Richmond Hill	Toronto	Toronto and Richmond Hill	Toronto and Richmond Hill	2.5x4.25	Other	Personal Support Worker	Very connected	Always	Connected	A lot			A lot	Its look good and they want to get too.		Neither agree nor disagree	Agree	Definitely would
13468043002	416417541	05/10/2022 12:45:38 PM	05/10/2022 12:48:14 PM	12:45:38 PM	12:48:14 PM	00:02:36	156	209.171.88.25	en	Ontario	North York General Hosptial	Dufresne, Manitoba	Toronto	Toronto	2.5x4.25	Other	Personal Support Worker	Connected	Always	Very connected	A great deal	Love it		A great deal			Disagree	Agree	Definitely would
13447614683	416417541	04/17/2022 07:47:22 PM	04/17/2022 07:50:43 PM	7:47:22 PM	7:50:43 PM	00:03:21	201	72.143.192.204	en	Ontario	University Health Network	Toronto	Toronto	Toronto	2.5x4.25	Other	Pharmacist	Difficult to form a connection	Always	ConnectedNeutral/No difference	A lot	Maybe the patients were more engaged or invested in our conversation	Other healthcare workers really like to see it and I encouraged themt I get one!	A great deal	They can see who I am even when I don't really know who they are	They can see me from many meters away	Disagree	Strongly agree	Definitely would	My name visible on the photo or below the photo. I have to flip my badge around to show my name.
13447945497	416417541	04/18/2022 08:49:38 AM	04/18/2022 08:53:00 AM	8:49:38 AM	8:53:00 AM	00:03:22	202	104.221.54.46	fr	Quebec	McGill University Health Centre	Montreal	Montreal	Montreal	3.5x5	Other	Preposes aux beneficiare	Very connected	Usually	Connected	A lot	Le sourire des patients	Me d'user ces toi	A lot	Aucun	Aucun	Agree	Agree	Definitely would	Aucun
13447443472	416417541	04/17/2022 12:15:28 PM	04/17/2022 12:20:42 PM	12:15:28 PM	12:20:42 PM	00:05:14	314	64.229.187.44	en	Ontario	University of Toronto	Toronto	Toronto	Toronto	2.5x4.25	Other	Professor							A moderate amount	I used this for clinical instruction (of therapy students). I can't comment on how different it was because usually for clinical instruction we don't use face coverings. I can say that I was more comfortable knowing that students could see 'my face' with the portrait and I could see them.		Strongly disagree	Strongly agree	Definitely would	Low glare surface. Slightly bigger.
13517593155	416417541	07/18/2022 01:54:42 PM	07/18/2022 01:58:35 PM	1:54:42 PM	1:58:35 PM	00:03:53	233	72.138.251.212	en	Ontario	North York General Hosptial	Toronto	Toronto	Toronto	2.5x4.25	Other	Respiratory Therapist	Difficult to form a connection	Usually	Connected	A moderate amount	Patients meet a lot of different staff and helper throughout their stay at the hospital. By using the portrait badge, patient can connect the name to a face.		None at all			Neither agree nor disagree	Agree	Probably would
13447045016	416417541	04/16/2022 02:26:32 PM	04/16/2022 02:29:23 PM	2:26:32 PM	2:29:23 PM	00:02:51	171	198.168.152.51	en	Quebec	McGill University Health Centre	Saint-Armand	Montreal	Montreal	3.5x5	Other	TECH B	Connected	Sometimes	Connected	A moderate amount			A lot			Neither agree nor disagree	Agree	Probably would
13447340120	416417541	04/17/2022 07:22:39 AM	04/17/2022 07:24:26 AM	7:22:39 AM	7:24:26 AM	00:01:47	107	24.114.104.16	fr	Quebec	Montreal Children's Hospital	Edmundston, New Brunswick	Montreal	Montreal	3.5x5	Other	Dental Technician	Neutral/no difference	Always	Connected	A lot			A lot			Disagree	Strongly agree	Definitely would
13580215647	416417541	10/31/2022 10:26:44 PM	10/31/2022 10:29:06 PM	10:26:44 PM	10:29:06 PM	00:02:22	142	24.114.62.20	en	Ontario	Toronto Rehabilitation Institute	Toronto	Toronto	Toronto	2.5x4.25	Research	Clinical Research Study Coordinator	Neutral/no difference		Neutral/No difference	None at all			None at all			Disagree	Strongly agree	Probably would	Putting position at the bottom
13447130896	416417541	04/16/2022 06:21:15 PM	04/16/2022 06:22:35 PM	6:21:15 PM	6:22:35 PM	00:01:20	80	173.178.162.164	en	Quebec	McGill University	Montreal	Montreal	Montreal	3.5x5	Research	Graduate Student	Difficult to form a connection	Rarely	Neutral/No difference	A little			A little			Neither agree nor disagree	Strongly agree	Probably would
13447733337	416417541	04/18/2022 01:26:20 AM	04/18/2022 01:29:35 AM	1:26:20 AM	1:29:35 AM	00:03:15	195	99.228.172.75	en	Ontario	University Health Network	Toronto		Toronto	2.5x4.25	Research	Research	Neutral/no differenceDifficult to form a connection	AlwaysUsually	Very connectedConnected	A great deal	Patients felt more comfortable when they saw my PPE portrait.They felt that there was a human connection.		A great deal	Some of the colleagues were able to identify by adding face on the names and it was easier to relate to me.		Disagree	Strongly agree	Definitely would	Maybe if we were able to stick it on our clothes as it was really hard sometimes to attach to the badge.
13466440311	416417541	05/08/2022 10:52:22 PM	05/08/2022 10:53:57 PM	10:52:22 PM	10:53:57 PM	00:01:35	95	184.160.93.87	en	Quebec	Research Institute of the McGill University Health Centre	Montreal	Montreal	Montreal	3.5x5	Research	Research Associate	Difficult to form a connection	Usually	Connected	A little			A moderate amount			Agree	Agree	Definitely would
12593156735	403537771	04/21/2021 08:14:55 AM	04/21/2021 08:56:48 AM	8:14:55 AM	8:56:48 AM	00:41:53	2513	142.76.1.62	en	Ontario	Sunnybrook Health Sciences Centre	Toronto	Toronto	Toronto	2.5x4.25	Therapist	Chaplain	Connected	Always	Very connected	A moderate amount	It helped to connect with some people just by pointing out to my badge while introducing myself.	A patient said to me that it was good to see what my face looked like and liked to see me smile. People appreciated knowing what I look like under my mask.	A lot	My colleagues were jealous ;-) Many staff persons liked the idea very much. When I introduce myself to new people I point at the badge as it also has my name and department in big letters.		Neither agree nor disagree	Neither agree nor disagree	Definitely would	I think it is a great initiative and I have been referring people who have asked or commented on it to contact the person who did it for me.
13449026721	416417541	04/19/2022 08:31:55 AM	04/19/2022 08:36:08 AM	8:31:55 AM	8:36:08 AM	00:04:13	253	135.0.86.49	en	Ontario	Toronto Western Hospital	Markham	Toronto	Markham or Toronto	2.5x4.25	Therapist	Mental Health Clinician	Very difficult to form a connection	Always	Connected	A lot	The patient would be less anxious and more responsive.	I heard comments like: "it is nice to see you face" quite frequently.	A lotA little	No big difference with my team or interactions with those who already knew me.		Disagree	Agree	Definitely would
12593988996	403537771	04/21/2021 01:07:14 PM	04/21/2021 01:13:11 PM	1:07:14 PM	1:13:11 PM	00:05:57	357	142.76.1.62	en	Ontario	Sunnybrook Health Sciences Centre	Toronto	Toronto	Toronto	2.5x4.25	Therapist	Activity Aide	Connected	Sometimes	Very connected	A moderate amount	resident is happy that they can see our faces behind the masks	I have special resident, who is always happy every time she sees the portrait badge in my neck. Keep reminding me to be thankful to God for the life we have. Then she will tell different stories every time. It's like we're always meeting for the 1st time and I'm glad to make her happy and remember some things in her life.	A moderate amount	They're happy to see how I look like without the masks.		Neither agree nor disagree	Disagree	Probably would	Maybe a necklace instead of clip on. One of my resident kept taking it in my chest or some times just grabs it out of the blue. I want to make she wont get hurt by the clip.
13506609480	416417541	06/30/2022 08:54:57 PM	06/30/2022 08:56:57 PM	8:54:57 PM	8:56:57 PM	00:02:00	120	97.109.254.85	en	Ontario	Toronto Rehabilitation Institute	Toronto	Toronto	Toronto	2.5x4.25	Therapist	Behavioural therapist and art therapy	Connected	Always	ConnectedNeutral/No difference	None at all			None at all			Strongly disagree	Strongly agree	Definitely would
13454476404	416417541	04/25/2022 09:06:23 AM	04/25/2022 09:10:41 AM	9:06:23 AM	9:10:41 AM	00:04:18	258	198.168.152.51	fr	Quebec	Montreal Children's Hospital	Saint-Armand	Montreal	Montreal	3.5x5	Therapist	Musicotherapist	Connected	Usually	Very connected	A moderate amount	La photo rendait l'expérience plus humaine!	J'ai eu à quelques reprises la remarque que cela faisait du bien de voir le visage de ceux qui travaillent à l'hôpital.	A moderate amount	Encourageant pour tous.		Disagree	Strongly agree	Definitely would
13448444150	416417541	04/18/2022 05:21:07 PM	04/18/2022 05:27:46 PM	5:21:07 PM	5:27:46 PM	00:06:39	399	205.189.58.83	en	Ontario	University Health Network	Toronto	Toronto	Toronto	2.5x4.25	Therapist	Occupational Therapist	Connected	Always	Connected	A moderate amount	A good way to introduce myself & to start a conversation / build relationships with patients.	I have had multiple clinicians asking me how they can get one too. Patients would smile and take a second look at the photo - nice to see a human face than seeing masks & face shields all the time :)	A moderate amount	They would ask me how to get a PPE portrait themselves.		Strongly disagree	Agree	Definitely would	The lamination peels off over time. A different way to laminate would be helpful. But it is easy to clean. I think all hospitals should have large staff photo with large prints of names/roles on their name badges - but most don't.
13559999719	416417541	09/26/2022 11:16:45 AM	09/26/2022 11:21:14 AM	11:16:45 AM	11:21:14 AM	00:04:29	269	205.189.58.85	en	Ontario	Toronto Rehabilitation Institute Lyndhurst Centre	Toronto	Toronto	Toronto	2.5x4.25	Therapist	Occupational Therapist	Neutral/no difference	Always	Connected	A moderate amount	Patients would usually smile when I take the quick moment to show them what I really look like by holding up the portrait badge.	Actually, my coworkers have remarked on it more than my patients. They like the idea and have asked where I got it from.	A moderate amount	It is received with enthusiasm without me bringing it up.	They like it and would remark "oh look at that! where did you get that?"	Strongly disagree	Strongly agree	Definitely would	You could offer to add Name, Title, Organization in print at the bottom.
13483935220	416417541	05/30/2022 05:37:41 PM	06/01/2022 03:13:40 PM	5:37:41 PM	3:13:40 PM	45:35:58	164158	24.114.63.222	en	Ontario	University Health Network	Toronto		Toronto	2.5x4.25	Therapist	Occupational Therapist	Connected	Usually	Very connected	A moderate amount	Patients got to “see” me helping to form rapport. It has been challenging building therapeutic rapport and distinguishing myself from others in full PPE.		A little			Neither agree nor disagree	Agree	Definitely would
13476949547	416417541	05/20/2022 03:34:45 PM	05/20/2022 03:39:20 PM	3:34:45 PM	3:39:20 PM	00:04:35	275	66.199.35.162	en	Ontario	Providence Healthcare	Toronto	Toronto	Toronto	2.5x4.25	Therapist	Occupational Therapist	Difficult to form a connection	Always	Connected	A lot	Patients are so happy to actually see my face on the photo. They now see my photo every time I enter the room and know exactly who I am. It is so easy to be mistaken for someone else with a mask and visor on. I have found the portrait very helpful with developing rapport with clients.	I always have patients grabbing my badge and actually saying "Is this what you look like?? It is so nice to see a smile".	A little	A lot of team members said they forgot what I looked like as it has been over 2 years since we have seen each others' faces. It gives a sense of normalcy. Many staff are jealous that I have the PPE portrait.	n/a	Disagree	Strongly agree	Definitely would
13466720283	416417541	05/09/2022 08:23:18 AM	05/09/2022 08:28:44 AM	8:23:18 AM	8:28:44 AM	00:05:26	326	199.71.174.200	en	Ontario	St. Michael's Hospital	Toronto	Toronto	Toronto	2.5x4.25	Therapist	Occupational Therapist	Difficult to form a connection	Always	Connected	A moderate amount	Patients would say - oh that's what you look like - and it would open a conversation about frustrations with PPE, feeling disconnected during the pandemic, nice things people have done for us (like receiving the PPE portrait)		A little	There are people i have never seen without PPE - new staff or staff in an area i dont go to often - nice to be able to glance at their portrait and know what the whole person looks like!		Strongly disagree	Strongly agree	Definitely would	maybe our first name printed at bottom?
13454514114	416417541	04/25/2022 08:40:18 AM	04/25/2022 09:41:41 AM	8:40:18 AM	9:41:41 AM	01:01:23	3683	205.189.58.84	en	Ontario	Toronto Rehabilitation Institute	Toronto	Toronto	Toronto	2.5x4.25	Therapist	Occupational Therapist	Neutral/no difference	Sometimes	Neutral/No difference	A little	It sometimes served as a brief moment of connection - "Oh! That's what you look like!" and a reminder/validation for both the patient and healthcare provider that the healthcare experience has changed in light of COVID.
13449593043	416417541	04/19/2022 04:32:41 PM	04/19/2022 04:37:17 PM	4:32:41 PM	4:37:17 PM	00:04:36	276	205.189.58.85	en	Ontario	University Health Network	Toronto		Toronto	2.5x4.25	Therapist	Occupational Therapist	Difficult to form a connection	Always	ConnectedNeutral/No difference	A moderate amount	Nice to be able to show patients what I look like without the PPE-- that there is a real person with a smile underneath the mask, shield, etc.		A little	Some new colleagues have never met/seen me without a mask. The portrait helped to put a "whole" face to my name.		Disagree	Agree
13449068177	416417541	04/19/2022 09:10:54 AM	04/19/2022 09:14:07 AM	9:10:54 AM	9:14:07 AM	00:03:13	193	205.189.58.90	en	Ontario	Toronto Rehabilitation Institute	Toronto	Toronto	Toronto	2.5x4.25	Therapist	Occupational Therapist	Difficult to form a connection	Always	Connected	A lot	Nice to show the face that lives under the PPE. Humanize the experience patients are going through. I smile a lot and my picture allows me to share this with patients outside of the crinkle in my eyes when smiling with full PPE	Just overall comments of "Nice to see your face!"	None at all			Strongly disagree	Strongly agree	Definitely would	No, current state works well for me.
13560326350	416417541	09/26/2022 08:28:55 PM	09/26/2022 08:35:44 PM	8:28:55 PM	8:35:44 PM	00:06:49	409	72.140.216.122	en	Ontario	Toronto Western Hospital	Hamilton	Toronto	Toronto	2.5x4.25	Therapist	Occupational Therapist	Neutral/no difference	Sometimes	Connected	A little	Some of my patients would look at my portrait and would be able to relate to me more. I had a client who thought I looked like her granddaughter and started talking about her. It helped build rapport	As above	None at all			Agree	Strongly agreeAgree	Probably would	Perhaps make it a bit smaller and less bulky. I find it gets in the way sometimes like hanging down when I bend over to speak to my patients.
13447240500	416417541	04/17/2022 01:13:30 AM	04/17/2022 01:15:41 AM	1:13:30 AM	1:15:41 AM	00:02:11	131	99.247.92.227	en	Ontario	University Health Network	Toronto	Toronto	Toronto	2.5x4.25	Therapist	Occupational Therapist	Very difficult to form a connection	Usually	Neutral/No difference	A little			A lot			Agree	Agree	Probably would
13447085745	416417541	04/16/2022 04:11:19 PM	04/16/2022 04:14:22 PM	4:11:19 PM	4:14:22 PM	00:03:03	183	72.143.200.83	en	Ontario	University of Toronto	Wallaceburg	Toronto	Toronto	2.5x4.25	Therapist	Occupational Therapist	Neutral/no difference	Always	Connected	A moderate amount	They were able to put a full face to the person they were talking too, which fostered developing that connection.	Getting comments from people.	A moderate amount			Disagree	Agree	Definitely would
13449025085	416417541	04/19/2022 08:31:22 AM	04/19/2022 08:34:29 AM	8:31:22 AM	8:34:29 AM	00:03:07	187	205.189.58.85	en	Ontario	Toronto Rehabilitation Institute	Toronto	Toronto	Toronto	2.5x4.25	Therapist	Physiotherapist	Connected	Sometimes	Connected	None at all			None at all			Strongly disagree	Strongly agree	Probably would	The laminate does start to peel off after use. I had to mend it with duct tape.
13509286285	416417541	07/05/2022 02:44:16 PM	07/05/2022 02:45:41 PM	2:44:16 PM	2:45:41 PM	00:01:25	85	174.119.112.253	en	Ontario	University Health Network	Toronto		Toronto	2.5x4.25	Therapist	Physiotherapist	Difficult to form a connection	Usually	Connected	A moderate amount	Patients find it more comforting and report greater sense of connection with clinician when they see the picture
13451570758	416417541	04/21/2022 11:25:32 AM	04/21/2022 11:27:03 AM	11:25:32 AM	11:27:03 AM	00:01:31	91	205.189.58.90	en	Ontario	University Health Network	Toronto		Toronto	2.5x4.25	Therapist	Physiotherapist	Difficult to form a connection	Always	Connected	A moderate amount	They could make a connection to what I looked like. Put a face to a name and voice.		A moderate amount			Neither agree nor disagree	Agree	Definitely would
13447112521	416417541	04/16/2022 05:20:15 PM	04/16/2022 05:31:04 PM	5:20:15 PM	5:31:04 PM	00:10:49	649	108.168.60.183	en	Ontario	Toronto General Hospital	London	Toronto	Toronto	2.5x4.25	Therapist	Physiotherapist	Very connected	Always	Very connected	A lot	Patients frequently comment on my photo, say it’s nice to know what I look like, say it’s a nice photo etc, I chose a photo of me and my cat for my ppe portrait so patients also frequently comment on that tell me about their animals etc		A little	I started at my current hospital during the pandemic so most of my colleagues don’t know what I look like. It sparks conversations because of that and because my picture has my cat in it		Disagree	Agree	Definitely would
13447430533	416417541	04/17/2022 11:43:55 AM	04/17/2022 11:49:02 AM	11:43:55 AM	11:49:02 AM	00:05:07	307	99.229.159.54	en	Ontario	Sunnybrook Health Sciences Centre and St. John's Rehab at Sunnybrook (SJRH)	Toronto	North York & Toronto	North York & Toronto	2.5x4.25	Therapist	Physiotherapist	Neutral/no difference	Sometimes	Connected	A lot	Patients would remember my name and who I was far more often when I wore the picture. They would engage with the photo and make comments on my big smile. There seemed to be a greater recognition of our common humanity.		A moderate amount	Other team members would recognize and remember me more readily. The PPE portrait would spark conversations among team members that I believe wouldn't have otherwise happened.		Agree	Strongly agree	Definitely would	Have an option to include the health care provider's name at the bottom of the picture.
13559938138	416417541	09/26/2022 09:44:35 AM	09/26/2022 09:52:32 AM	9:44:35 AM	9:52:32 AM	00:07:57	477	205.189.58.87	en	Ontario	hospital	Toronto		Toronto	2.5x4.25	Therapist	Recreation	Neutral/no difference	Always	Neutral/No difference	A lot	When I wear it, lots patients first look at the picture. Then it starts a conversation about my role. Then I show them my work ID badge too. Since my role within a hospital is unique, I receive questions about my job and how I can assist them on their journey.		A lot	It usually brings a smile a too their face. Since my image is of me smiling.		Neither agree nor disagree	Strongly agree	Definitely would
13447512162	416417541	04/17/2022 03:22:18 PM	04/17/2022 03:24:46 PM	3:22:18 PM	3:24:46 PM	00:02:28	148	174.89.13.9	en	Ontario	North York General Hospital	Toronto	Toronto	Toronto	2.5x4.25	Therapist	Recreational Therapist	Difficult to form a connection	Sometimes	Connected	A little	They would comment on it and say how different they thought I looked. It was a conversation.	Not that I can think of.	A little	N/A	We would comment on them	Disagree	Strongly agree	Definitely would	Maybe add a name
13449080847	416417541	04/19/2022 09:22:55 AM	04/19/2022 09:25:10 AM	9:22:55 AM	9:25:10 AM	00:02:15	135	205.189.58.81	en	Ontario	Toronto Rehabilitation Institute	Toronto	Toronto	Toronto	2.5x4.25	Therapist	Rehab Therapy	Neutral/no difference	Sometimes	Connected	A moderate amount	I didn't find that I would refer to my portrait photo often, but I have noticed patients looking at it while i work with them.		None at all	I've worked with my colleagues for several years so we know what we all look like (prepandemic)		Strongly disagree	Strongly agree	Definitely would
13452524305	416417541	04/22/2022 09:58:52 AM	04/22/2022 10:07:54 AM	9:58:52 AM	10:07:54 AM	00:09:02	542	142.82.4.20	fr	Quebec	Residence Berthiaume-Du Tremblay	Quebec City	Montreal	Montreal	3.5x5	Therapist	Rehabilitation Assistant	Very connected	Always	Very connected	A lot	Très contente d'avoir pu montrer notre beau sourire aux usagers surtout aux gens qui ont des problèmes cognitifs		A lot	Pouvoir enfin voir nos sourires		Disagree	Strongly agree	Definitely would
13451311596	416417541	04/21/2022 06:57:04 AM	04/21/2022 07:00:49 AM	6:57:04 AM	7:00:49 AM	00:03:45	225	108.170.141.167	en	Ontario	Toronto Rehabilitation Institute	Belleville	Toronto	Belleville or Toronto	2.5x4.25	Therapist	Social Worker	Connected	Usually	Connected	A moderate amount	It created a new and friendly dialogue about patients actually being able to "see" me. Even with some colleagues who I have only worked with during the pandemic.		A moderate amount	See previous answer		Strongly disagree	Agree	Probably would	Make the plastic stronger. The opening that clips on to my lanyard broke.
13449031011	416417541	04/19/2022 08:37:59 AM	04/19/2022 08:39:59 AM	8:37:59 AM	8:39:59 AM	00:02:00	120	205.189.58.94	en	Ontario	EW Bickle Centre for Complex Continuing Care	Toronto	Toronto	Toronto	2.5x4.25	Therapist	Social Worker	Neutral/no difference	Always	Connected	A moderate amount	pts' liked seeing it		A moderate amount			Strongly disagree	Strongly agree	Definitely would	that it says our first name and role at the top or bottom
13559908160	416417541	09/26/2022 09:05:06 AM	09/26/2022 09:07:05 AM	9:05:06 AM	9:07:05 AM	00:01:59	119	205.189.58.85	en	Ontario	University Health Network	Toronto		Toronto	2.5x4.25	Therapist	Social Worker	Connected	Always	Connected	A moderate amount		I received a lot of comments about how it was nice to see a face and a smile, I think it helped make things less scary for people	A moderate amount			Neither agree nor disagree	Agree	Definitely would
13449083793	416417541	04/19/2022 09:21:41 AM	04/19/2022 09:35:14 AM	9:21:41 AM	9:35:14 AM	00:13:33	813	205.189.58.92	en	Ontario	University Health Network	Toronto		Toronto	2.5x4.25	Therapist	Social Worker	Connected	Sometimes	Connected	A little	I wore my portrait badge as the 'reverse side' of my regular hospital ID, so it depends whether or not the portrait picture was visible. I had more comments from staff that the photo was a favourable photo of me; I believe only about 3 patients ever commented on the photo after 1 year of wear. Their comment was something along the lines of "oh, so that's what you look like" or "that's a nice phot…		None at all	As most of us are familiar with each other pre-pandemic, the masked version of my fellow staff members was a change, but we still interacted similarly in terms of connection. It was less about the portrait photo and more in those occasional, distanced moments when a brief mask removal occurred that colleagues comment to each other about the now uncommon experience of seeing each others' whole fac…		Disagree	Agree	Probably would not	I would like to say for Q15 that I would respond more neutrally. Admittedly, it has not made a measurable difference in my pandemic work experience, but this may be because a) I am often working virtually with patients, thus they see my full face, albeit on computer, b) staff are already familiar with my appearance from pre-pandemic, c) we have now acclimatized so significantly to wearing masks (…
13449025048	416417541	04/19/2022 08:31:28 AM	04/19/2022 08:33:12 AM	8:31:28 AM	8:33:12 AM	00:01:44	104	205.189.58.91	en	Ontario	Toronto Rehabilitation Institute	Toronto	Toronto	Toronto	2.5x4.25	Therapist	Social Worker	Connected	Always	Very connected	A little	Patients have commented that it is nice to see our faces as it's hard to get to know staff with our masks/face shields etc.		None at all			Strongly disagree	Strongly agree	Definitely would
13451343656	416417541	04/21/2022 07:39:48 AM	04/21/2022 07:46:26 AM	7:39:48 AM	7:46:26 AM	00:06:38	398	142.82.4.20	fr	Quebec	Residence Berthiaume-Du Tremblay	Quebec City	Montreal	Montreal	3.5x5	Therapist	Social Worker	Difficult to form a connection	Sometimes	Connected	A moderate amount	La photo a permise aux personnes de se faire une idée de notre image et suscité des discussions intéressantes.	Il paraîtrait que je ressemble beaucoup à Valérie Plante!	None at all	Aucune différence.	Aucun.	Strongly disagree	Strongly agree	Definitely would
13466748526	416417541	05/09/2022 08:58:24 AM	05/09/2022 09:00:35 AM	8:58:24 AM	9:00:35 AM	00:02:11	131	66.209.53.30	en	Ontario	New Path Youth and Family Services	Barrie	Barrie	Barrie	2.5x4.25	Therapist	Social Worker	Neutral/no difference	Sometimes	Connected	A moderate amount	Younger clients can connect with a face.		None at all	n/a	n/a	Strongly disagree	Strongly agree	Definitely would	Perhaps including a name on the badge as well?
13468171200	416417541	05/10/2022 11:55:40 AM	05/10/2022 02:47:29 PM	11:55:40 AM	2:47:29 PM	02:51:49	10309	69.26.70.195	en	Ontario	Lake of the Woods District	Kenora	Kenora	Kenora	2.5x4.25	Therapist	Speech Language Pathology	Difficult to form a connection	Always	Connected	A little	People comment that it's nice to see what I look like under all the PPE		A moderate amount			Disagree	Agree	Definitely would
13449050556	416417541	04/19/2022 08:55:38 AM	04/19/2022 08:58:46 AM	8:55:38 AM	8:58:46 AM	00:03:08	188	205.189.58.93	en	Ontario	Toronto Rehabilitation Institute	Toronto	Toronto	Toronto	2.5x4.25	Therapist	Speech Language Pathology	Difficult to form a connection	Always	Connected	A moderate amount	Patients often reported feeling more at ease by being able to see the human face, and the photos also helped with brain injury rehab goals of improving memory (visual is often stronger than auditory)		A little	It was fun to comment on people's "glamour" shots :)		Disagree	Agree	Definitely would
13447144799	416417541	04/16/2022 07:02:45 PM	04/16/2022 07:04:43 PM	7:02:45 PM	7:04:43 PM	00:01:58	118	192.226.163.89	en	Quebec	McGill University Health Centre	Montreal	Montreal	Montreal	3.5x5	Therapist	Speech Language Pathology	Connected	Sometimes	Connected	A moderate amount	They felt they knew whom they were talking and would smile at the picture.		A little			Disagree	Strongly agree	Probably would
12594285336	403537771	04/21/2021 02:34:28 PM	04/21/2021 02:53:18 PM	2:34:28 PM	2:53:18 PM	00:18:50	1130	142.76.1.62	en	Ontario	Sunnybrook Health Sciences Centre	Toronto	Toronto	Toronto	2.5x4.25	Therapist	Spiritual Care Provider	Neutral/no differenceDifficult to form a connection	Always	Connected	A lotA moderate amount	I felt more like myself just knowing my Portrait photo was visible; it gave me more confidence that patients could see my face in the photo. I don't feel it changed how they opened up to me, but I do think it had added value in seeing the photo.	Overall, Staff and patients responded positively when they saw the Portrait badge :) Very grateful for it	A lotA moderate amount	Staff commented that they really liked seeing the Portrait Badge. Staff mentioned that they could not recognize me without the Portrait Badge!		Disagree	Strongly agree	Definitely would	I imagine that the lamination on the portrait badge will eventually wear off. Would be good to know if we can get a new one if the old one is too worn. I am sooo appreciative of this Portrait badge. I think it adds to our own Self-Care of maintaining our identity during these times. Would love to see this expanded to include more staff.
13449104204	416417541	04/19/2022 09:33:59 AM	04/19/2022 09:49:24 AM	9:33:59 AM	9:49:24 AM	00:15:25	925	142.82.4.51	fr	Quebec	CHSLD Benjamin-Victor-Rousselot	Quebec City	Montreal	Montreal	3.5x5	Therapist	Recreational Activities Technician	Difficult to form a connection	Sometimes	Connected	A lot	Ce qui revient le plus fréquemment sont les phrases suivantes : ''WOW on voit ton sourire''. Ou encore : '' tu es belle au naturelle''. J'interprète ces phrases, comme si les EPI dénaturalisaient les intervenants. Comme si la clientèle ne voyait plus les intervenants comme des humains, mais comme des personnes qui agissent par obligation. Les portait sur les EPi, rappellent aux résidents que nous…	La première fois qu'un patient a parlé de mon sourire, c'était au début de 2021, en regardant mon portait. Cela faisait si longtemps que ma clientèle ne m'en avait pas parlé que j'ai eu une émotion. Enfin j'avais l'impression qu'on était dans l'humanité et la vraie vie, pas dans une épisode apocalyptique. Je retrouvais ma clientèle attendrie et heureux de voir un vrai sourire et non des masques m…	None at all		Aucun impact chez mes collègues, seulement avec ma clientèle.	Strongly disagree	Strongly agree	Definitely would	Fournir des cordes un peu plus courtes, car celles remises avec le badge sont trop grandes pour les personnes de 5pi et moins
13451332385	416417541	04/21/2022 07:24:36 AM	04/21/2022 07:30:39 AM	7:24:36 AM	7:30:39 AM	00:06:03	363	142.82.4.20	fr	Quebec	CHSLD	Quebec City	Montreal	Montreal	3.5x5	Therapist	Special Education Instructor	Difficult to form a connection	Rarely	Connected	A moderate amount	Le fait de travailler en CHSLD sur des unités de TNC majeur pour la majorité avec la présence d'Alzheimer très avancé il est difficile d'évaluer si les résidents sont en mesure de comprendre le lien entre la photo et la personne, mais généralement pointe la photo et sourit parce qu'il y voit une personne souriante.	Lors d'intervention auprès de certains résidents cela apportait un sujet de discussion, en nommant que nous trouvions difficile qu'il ne puisse plus voir notre bouche sourire et qu'il devait chercher notre sourire dans nos yeux alors parfois cela était un bon prétexte pour rire et faire quelques blagues avec les résidents en leur faisant pratiquer des "smileyes" et de leur faire sortir leur plus …	None at all			Neither agree nor disagree	Strongly agree	Definitely would
13560302064	416417541	09/26/2022 07:27:55 PM	09/26/2022 07:33:11 PM	7:27:55 PM	7:33:11 PM	00:05:16	316	205.189.58.82	en	Ontario	EW Bickle Centre for Complex Continuing Care	Toronto	Toronto	Toronto	2.5x4.25	Therapist	Wellness Partner (Recreation)	Difficult to form a connection	Always	Connected	A moderate amount	A lot of the patients I work with are long-stay patients, so the PPE didn't make too much of a difference since they had all seen my face before. However, the PPE made it a barrier to connect further. The picture has made me feel more connected to the patients, but at the same time I feel a little more exposed in situations where the patient/family are not too pleased with the service.		A moderate amount	I did get a few nice compliments from other staff.		Strongly disagree	Agree	Definitely would	I think the option to include the staff's name and position. My PPE portrait badge covers my actual staff ID (it's placed on top by personal preference), so I used my label maker to add my name and position at the bottom.
13447362769	416417541	04/17/2022 08:32:12 AM	04/17/2022 08:35:48 AM	8:32:12 AM	8:35:48 AM	00:03:36	216	99.252.98.213	en	Ontario	SickKids	Toronto	Toronto	Toronto	2.5x4.25	Trainee	Clinical fellow	Connected	Sometimes	Connected	A lot			A moderate amount			Strongly disagree	Strongly agree	Definitely would
13456450941	416417541	04/27/2022 12:19:44 AM	04/27/2022 12:24:58 AM	12:19:44 AM	12:24:58 AM	00:05:14	314	142.114.170.237	en	Ontario	SickKids	Toronto	Toronto	Toronto	2.5x4.25	Trainee	Fellow	Difficult to form a connection	Always	Connected	A little	I was able to show a larger image of myself to give people confidence that they had some familiarity with the person behind/under the PPE.	Many colleagues and patients pointing out that they really liked the photo of me!	A lot	Greater familiarity, or ability to remember me within a large team	"It's great to see what you look like under the mask!"	Disagree	Agree	Definitely would
13447058115	416417541	04/16/2022 02:57:17 PM	04/16/2022 03:05:37 PM	2:57:17 PM	3:05:37 PM	00:08:20	500	189.203.228.213	en	Ontario	St. Michael's Hospital	Guadalajara, Mexico	Toronto	Toronto	2.5x4.25	Trainee	Fellow	Difficult to form a connection	Always	Very connected	A great deal	They recognized me and said “oh i know who you are, I saw you last time! “	Patients really appreciate see the face of the doctor that was under the Ppe. They congratulate me for trying to make a “relationship” by showing my self, and also saying that if they see me in the street with out ppe they would be able to recognize me and say hi!! I though it was very kind of them to say it!!	A great deal	They used to see my pic and recognized me!		Disagree	Strongly agree	Definitely would	Mmmm maybe a stronger plastic that holds it together so it doesn’t break that easy? That is the only one!
13454606741	416417541	04/25/2022 10:56:27 AM	04/25/2022 10:57:14 AM	10:56:27 AM	10:57:14 AM	00:00:47	47	75.154.234.135	en	British Columbia	University of British Columbia	Nanaimo		Nanaimo	2.5x4.25	Trainee	Resident	Neutral/no difference	Rarely	Neutral/No difference	None at all
13447249061	416417541	04/16/2022 08:09:23 PM	04/17/2022 01:56:03 AM	8:09:23 PM	1:56:03 AM	05:46:40	20800	24.86.25.164	en	British Columbia	University of British Columbia	Vancouver		Vancouver	2.5x4.25	Trainee	Resident	Connected	Sometimes	Connected	A little	A few patients commented on my portrait badge and how nice it was to know how I looked under the mask.		None at all	It was not different at all.		Disagree	Agree	Probably would
13469436157	416417541	05/11/2022 07:12:02 PM	05/11/2022 07:14:27 PM	7:12:02 PM	7:14:27 PM	00:02:25	145	62.28.224.236	en	Ontario	University of Toronto	Lisbon, Portugal	Toronto	Toronto	2.5x4.25	Trainee	Resident	Difficult to form a connection	Usually	Connected	A moderate amount	#NAME?		A moderate amount			DisagreeStrongly disagree	Agree	Definitely would
13447650390	416417541	04/17/2022 09:20:50 PM	04/17/2022 09:21:43 PM	9:20:50 PM	9:21:43 PM	00:00:53	53	174.89.128.23	en	Ontario	University of Ottawa	Britannia	Ottawa	Ottawa	3.5x5	Trainee	Resident	Difficult to form a connection	AlwaysUsually	Connected	A lot			A lot			Disagree	Strongly agree	Definitely would
13447128540	416417541	04/16/2022 06:13:55 PM	04/16/2022 06:15:36 PM	6:13:55 PM	6:15:36 PM	00:01:41	101	108.211.20.176	en	Ontario	Sunnybrook Health Sciences Centre	Miami, Florida	Toronto	Toronto	2.5x4.25	Trainee	Resident	Connected	Always	Neutral/No difference	A little	They like seeing it	I get compliments on my smile - I never used to haha!	None at all			Strongly disagree	Strongly agree	Definitely would
13447060626	416417541	04/16/2022 03:06:45 PM	04/16/2022 03:07:19 PM	3:06:45 PM	3:07:19 PM	00:00:34	34	206.253.139.30	en	Ontario	University of Toronto	Toronto	Toronto	Toronto	2.5x4.25	Trainee	Resident	Difficult to form a connection	Sometimes	Connected	A little
13447052991	416417541	04/16/2022 02:42:25 PM	04/16/2022 02:49:20 PM	2:42:25 PM	2:49:20 PM	00:06:55	415	142.112.231.21	en	Ontario	University of Toronto	Barrhaven	Toronto	Toronto	2.5x4.25	Trainee	Resident	Very connected	Usually	Neutral/No difference	A little	I must admit that I didn't feel much of a difference after I started wearing the portrait badge apart from receiving some comments (from some collogues) on how cool the picture was and that I looked way better with my afro style hair that I should've not cut off haha .. Having said that, this was a really nice initiative!		A little			Neither agree nor disagree	Agree	Probably would
13447030516	416417541	04/16/2022 01:48:47 PM	04/16/2022 01:55:39 PM	1:48:47 PM	1:55:39 PM	00:06:52	412	76.9.42.210	en	Ontario	University of Toronto	Iqualuit, Nunavut	Toronto	Toronto	2.5x4.25	Trainee	Resident	Neutral/no difference	Usually	Neutral/No difference	A little	They will often comment on my badge and state they appreciate it.		A little	Comments appreciateing my badge		Disagree	Agree	Probably would
13446979998	416417541	04/16/2022 12:08:36 PM	04/16/2022 12:09:32 PM	12:08:36 PM	12:09:32 PM	00:00:56	56	99.231.66.63	en	Ontario	McMaster University	Toronto	Hamilton	Hamilton	3.5x5	Trainee	Resident	Difficult to form a connection	Rarely	Connected	A little
13446876747	416417541	04/16/2022 08:26:02 AM	04/16/2022 08:27:36 AM	8:26:02 AM	8:27:36 AM	00:01:34	94	149.248.191.242	en	Ontario	University of Ottawa	Ottawa	Ottawa	Ottawa	3.5x5	Trainee	Resident	Neutral/no difference	Never			I did not wear the portrait - it was far too large and got in the way					Agree	Disagree	Probably would not
19004222025	416417541	2022-12-18 20:09	2022-12-18 20:12	0.839583333	0.841666667	00:03:00	180.0000058	209.5.238.83	en	British Columbia	University of British Columbia	Chatsworth, Ontario			2.5x4.25	Trainee	Student	Connected	Usually	Connected	A moderate amount			A moderate amount			Neither agree nor disagree	Agree	Definitely would
13466422769	416417541	05/08/2022 09:59:53 PM	05/08/2022 10:04:01 PM	9:59:53 PM	10:04:01 PM	00:04:08	248	38.39.80.173	en	Ontario	Northern Ontario School of Medicine	Thunder Bay	Northern Ontario	Thuder Bay	2.5x4.25	Trainee	Student	ConnectedNeutral/no difference	Rarely	Neutral/No difference	A little	I haven’t gotten much opportunity to use it yet as I only got it at the beginning of the year and I am a student (not much clinical yet)	I really like this idea, however I feel somewhat shy to wear it since most people don’t show their faces, even though I do want to make that connection and make patients feel comfortable. I will try to find a good spot on my outfit to have the picture	A moderate amount	I felt shy wearing it as most people don’t, I don’t like to stand out	No	Neither agree nor disagree	Agree	Definitely would	I think this needs to spread more, I love this idea, and my only issue with this idea is how I feel shy and embarrassed as I’m the only person in my clinics that have worn one.. I think if everyone had a badge it would be great. It would feel like the norm and it’s a great initiative. I do think it works, I just think more people need to use this for it to be successful .
13467506120	416417541	05/09/2022 11:59:58 PM	05/10/2022 12:02:19 AM	11:59:58 PM	12:02:19 AM	00:02:21	141	23.16.152.122	en	British Columbia	University of British Columbia	Kamloops		Kamloops	2.5x4.25	Trainee	Student: Dentistry	Difficult to form a connection	Usually	Connected	A moderate amount	Patients frequently commented on the portrait and on how nice it was to know what I looked like		A little	Fellow students frequently commented how they liked the portraits		Disagree	Agree	Definitely would
13475110508	416417541	05/18/2022 04:29:49 PM	05/18/2022 04:30:53 PM	4:29:49 PM	4:30:53 PM	00:01:04	64	97.108.58.224	en	Ontario	University of Ottawa	Montreal, Quebec	Ottawa	Ottawa	3.5x5	Trainee	Student: Medical	Difficult to form a connection	Sometimes	Connected	A lot			None at all			Disagree	Agree	Definitely would
13469808166	416417541	05/12/2022 07:27:22 AM	05/12/2022 07:37:20 AM	7:27:22 AM	7:37:20 AM	00:09:58	598	96.52.72.142	en	Alberta	University of Alberta Hospital	Edmonton	Edmonton	Edmonton	3.5x5	Trainee	Student: Medical	Difficult to form a connection	Sometimes	Connected	A moderate amount	they were interested in the picture	no	A little	i looked at their picture	no	Agree	Strongly agree	Definitely would	maybe make a bit smaller? like..1/4 to 1/3 smaller so easier to don/doff w it and so it hangs lighter/easier on the typical scrub uniform
13466953299	416417541	05/09/2022 12:04:49 PM	05/09/2022 12:06:53 PM	12:04:49 PM	12:06:53 PM	00:02:04	124	207.23.128.12	en	British Columbia	University of British Columbia	Vancouver		Vancouver	2.5x4.25	Trainee	Student: Medical	Neutral/no difference	Always	Neutral/No difference	None at all	There wasn't much of a difference. If anything, it feels a bit awkward to wear the portrait because it is so large, and it feels a bit embarrassing to have such a big picture on myself.		None at all			Agree	Agree	Probably would	I would recommend you make it smaller. Currently, they are quite large and bulky, awkward to wear and a bit embarrassing to have my face zoomed in like that.
13448385079	416417541	04/18/2022 04:15:34 PM	04/18/2022 04:17:28 PM	4:15:34 PM	4:17:28 PM	00:01:54	114	209.121.14.112	en	British Columbia	University of British Columbia	Vancouver		Vancouver	2.5x4.25	Trainee	Student: Medical	Connected	Rarely	Connected	None at all	Maybe because as a student I have plenty of time to spend with each patient that I see, I didn’t find the badge helped develop a connection - the relationships seemed to be based more on time spent		None at all			Neither agree nor disagree	Agree	Probably would
13447064003	416417541	04/16/2022 03:15:03 PM	04/16/2022 03:16:57 PM	3:15:03 PM	3:16:57 PM	00:01:54	114	209.52.88.61	en	British Columbia	University of British Columbia	Burnaby		Burnaby	2.5x4.25	Trainee	Student: Medical	Neutral/no difference	Never	Neutral/No difference	None at all	N/A	N/A	None at all	No one wore the PPE badge	N/A	Neither agree nor disagree	Strongly agree	Probably would	Make it magnetic rather than a clip
13447073482	416417541	04/16/2022 03:39:31 PM	04/16/2022 03:49:45 PM	3:39:31 PM	3:49:45 PM	00:10:14	614	50.92.133.212	en	British Columbia	University of British Columbia	Vancouver		Vancouver	2.5x4.25	Trainee	Student: Medical	Difficult to form a connection	Usually	Connected	A moderate amount	Patients would comment on the badge and note that they appreciated being able to tell what I looked like "under the mask".			Some colleagues asked where I got the badge from and commented that it was a good idea		Disagree	Agree	Definitely would
13447040362	416417541	04/16/2022 02:15:06 PM	04/16/2022 02:18:38 PM	2:15:06 PM	2:18:38 PM	00:03:32	212	24.84.222.47	en	British Columbia	University of British Columbia	Vancouver		Vancouver	2.5x4.25	Trainee	Student: Medical	Connected	Sometimes	Neutral/No difference	A little	I could see that some patients, particularly younger children and the elderly, appreciated seeing the badge. Something that I didn't expect, and the reason that I wore my PPE portrait sometimes rather than always, was that some patients would make comments about my appearance that I doubt they would have made if they had just seen my face without a mask, and this was a bit uncomfortable.		None at all			Disagree	Agree	Probably would	It would be nice if our name/title were also in large letters on the portrait badge.
13447056784	416417541	04/16/2022 02:56:56 PM	04/16/2022 02:58:30 PM	2:56:56 PM	2:58:30 PM	00:01:34	94	198.52.189.53	en	Ontario	University of Toronto	Mississauga	Toronto	Mississauga or Toronto	2.5x4.25	Trainee	Student: Medical	Neutral/no difference	Always	Connected	A moderate amount			A moderate amount			Agree	Agree	Definitely would
13466438149	416417541	05/08/2022 10:45:57 PM	05/08/2022 10:47:45 PM	10:45:57 PM	10:47:45 PM	00:01:48	108	104.28.133.23	en	Ontario	McMaster University	Toronto	Hamilton	Hamilton	3.5x5	Trainee	Student: Medical	Neutral/no difference	Rarely	Neutral/No difference	A little			A little	Some of the staff I worked with were confused, in an almost teasing way unfortunately.		Strongly disagree	Agree	Probably would
13466431419	416417541	05/08/2022 10:26:10 PM	05/08/2022 10:27:30 PM	10:26:10 PM	10:27:30 PM	00:01:20	80	65.95.103.44	en	Ontario	McMaster University	Hamilton	Hamilton	Hamilton	3.5x5	Trainee	Student: Medical	Connected	Always	Connected	A little	Patients and others like being able to see my face!	Nothing notable - just a lot of "wow that's a really big photo" and "wow that's a really nice smile" :)	A moderate amount	They like seeing my face on my badge and it often gives them a laugh	nothing specific	Neither agree nor disagree	Agree	Definitely would
13448008244	416417541	04/18/2022 10:00:07 AM	04/18/2022 10:02:52 AM	10:00:07 AM	10:02:52 AM	00:02:45	165	216.104.99.78	en	Ontario	Northern Ontario School of Medicine	Verner	Northern Ontario	Verner / Northern Ontario	2.5x4.25	Trainee	Student: Medical	Difficult to form a connection	Usually	Connected	A moderate amount	I always wear my PPE portrait and can generally form professional relationships with my patients. None of my patients have ever commented on my portrait badge.		A moderate amount	I personally enjoyed working with a physician who wore a portrait badge, which caused me to order one. It felt more personal to interact with them given that I knew what they looked like.		Disagree	Agree	Definitely would
13447520992	416417541	04/17/2022 03:39:42 PM	04/17/2022 03:51:45 PM	3:39:42 PM	3:51:45 PM	00:12:03	723	209.141.139.142	en	Ontario	University of Toronto	Toronto	Toronto	Toronto	2.5x4.25	Trainee	Student: Medical	Neutral/no difference	Always	Connected	A moderate amount	I show my badge to all patients. About half of them will laugh/smile and appreciate it. I feel that this enhances my rapport with them. Some nurses have nicely commented on my photo appearance. No negative remarks.	No specific stories, but all small smiles and laughs.	A moderate amount	Most people have a positive remark.	No	Strongly disagree	Agree	Definitely would	They are perfect
13447408240	416417541	04/17/2022 10:45:46 AM	04/17/2022 10:47:04 AM	10:45:46 AM	10:47:04 AM	00:01:18	78	72.136.91.195	en	Ontario	University of Toronto	Montreal, Quebec	Toronto	Toronto	2.5x4.25	Trainee	Student: Medical	Difficult to form a connection	Sometimes	Neutral/No difference	A little			A lot		People would notice it and comment on what a great initiative it was	Neither agree nor disagree	Agree	Definitely would
13447107571	416417541	04/16/2022 05:10:45 PM	04/16/2022 05:14:51 PM	5:10:45 PM	5:14:51 PM	00:04:06	246	142.113.166.103	en	Ontario	University of Toronto	Toronto	Toronto	Toronto	2.5x4.25	Trainee	Student: Medical	Connected	Always	Connected	A little	I do very much like my PPE portrait. It's a nice small thing, and I really appreciate having one. Does it make a huge difference in my interactions? No, but it's nice. I think it's nice that people can see what I look like under the PPE and I get many nurses, physicians, and patients commenting on how it's a nice picture and they like the idea.	Not specifically, but I've had so many people at the many sites I've worked at comment on how great of an idea it is.	A little	People notice it! See earlier comment	No, but people have commented positively on many occasions	Strongly disagree	Strongly agree	Definitely would
13447064490	416417541	04/16/2022 03:15:53 PM	04/16/2022 04:12:39 PM	3:15:53 PM	4:12:39 PM	00:56:46	3406	216.211.97.249	en	Ontario	Northern Ontario School of Medicine	Thunder Bay	Northern Ontario	Thunder Bay	2.5x4.25	Trainee	Student: Medical	Difficult to form a connection	Usually	Connected	A moderate amount			A lot			Agree	Strongly agree	Definitely would
13447064436	416417541	04/16/2022 03:15:30 PM	04/16/2022 03:17:13 PM	3:15:30 PM	3:17:13 PM	00:01:43	103	45.72.143.245	en	Ontario	University of Toronto	Hamilton	Toronto	Toronto	2.5x4.25	Trainee	Student: Medical	Difficult to form a connection	Always	Connected	A little			A little			Disagree	Agree	Definitely would
13447058417	416417541	04/16/2022 03:01:16 PM	04/16/2022 03:02:24 PM	3:01:16 PM	3:02:24 PM	00:01:08	68	99.232.43.111	en	Ontario	University of Toronto	Oshawa	Toronto	Oshawa or Toronto	2.5x4.25	Trainee	Student: Medical	Neutral/no difference	Always	Connected	A little	Sometime they commented on them - let them know what I looked like.		A little			Disagree	Strongly agree	Probably would
13447046212	416417541	04/16/2022 02:30:02 PM	04/16/2022 02:32:43 PM	2:30:02 PM	2:32:43 PM	00:02:41	161	76.66.147.119	en	Ontario	University of Toronto	Toronto	Toronto	Toronto	2.5x4.25	Trainee	Student: Medical	Connected	Always	Connected	A moderate amount	Patients seemed to appreciate the photo and commented on it once in a while. Residents expressed that they thought it was a good idea.		A little			Strongly disagree	Neither agree nor disagree	Definitely would	Option of making it small enough to fit inside badge rather than attach as separate photo to lanyard
13447037878	416417541	04/16/2022 02:10:34 PM	04/16/2022 02:11:39 PM	2:10:34 PM	2:11:39 PM	00:01:05	65	76.67.174.109	en	Ontario	University of Toronto	Toronto	Toronto	Toronto	2.5x4.25	Trainee	Student: Medical	Very difficult to form a connection	Always	Connected	A moderate amount
13447122931	416417541	04/16/2022 05:57:06 PM	04/16/2022 05:59:23 PM	5:57:06 PM	5:59:23 PM	00:02:17	137	23.17.154.123	en	Ontario	University of Toronto	Red Deer, Alberta	Toronto	Toronto	2.5x4.25	Trainee	Student: Medical	Difficult to form a connection	Sometimes	Neutral/No difference	None at all			A little	Sometimes people would comment on my picture		Disagree	Agree	Probably would
13447117891	416417541	04/16/2022 05:43:03 PM	04/16/2022 05:44:10 PM	5:43:03 PM	5:44:10 PM	00:01:07	67	142.181.69.82	en	Ontario		Ottawa		Ottawa	3.5x5	Trainee	Student: Medical	Connected	Never										Probably would
13447042989	416417541	04/16/2022 02:22:55 PM	04/16/2022 02:24:39 PM	2:22:55 PM	2:24:39 PM	00:01:44	104	142.59.167.179	en	Ontario	University of Toronto	Toronto	Toronto	Toronto	2.5x4.25	Trainee	Student: Medical	Very difficult to form a connection	Always	Connected	A moderate amount	Many patients comment on my photo! They say it’s nice to see the face of the person caring for them. It sparks conversation.		None at all			Disagree	Agree	Definitely would	Add customizable things to the image (flags, identity markers, pronouns)
13447125199	416417541	04/16/2022 05:28:13 PM	04/16/2022 06:05:05 PM	5:28:13 PM	6:05:05 PM	00:36:52	2212	96.20.206.154	en	Quebec	McGill University	Montreal	Montreal	Montreal	3.5x5	Trainee	Student: Medical	Connected	Rarely	Connected	A little
13447046052	416417541	04/16/2022 02:30:29 PM	04/16/2022 02:31:07 PM	2:30:29 PM	2:31:07 PM	00:00:38	38	96.20.226.220	en	Quebec	McGill University	Montreal	Montreal	Montreal	3.5x5	Trainee	Student: Medical	Connected	Never	Neutral/No difference
13447386379	416417541	04/17/2022 09:43:15 AM	04/17/2022 09:45:56 AM	9:43:15 AM	9:45:56 AM	00:02:41	161	166.48.204.250	en	Quebec	McGill University	Montreal	Montreal	Montreal	3.5x5	Trainee	Student: Medical	Neutral/no difference	Usually	Connected	A moderate amount	It was more of an identifier if anything else, people were able to remember who I was if I ran into them in the hallway.		A moderate amount	I felt that they had an easier time remembering me despite brief interactions		Neither agree nor disagree	Agree	Definitely would
13467263153	416417541	05/09/2022 05:19:55 PM	05/09/2022 05:21:40 PM	5:19:55 PM	5:21:40 PM	00:01:45	105	64.251.82.42	en	British Columbia	Surrey Memorial Hospital	Calgary, Alberta	Surrey	Surrey	2.5x4.25	Trainee	Student: Nurse	Neutral/no difference	Sometimes	Neutral/No difference	A little			A little			Neither agree nor disagree	Agree	Probably would	All staff must use to make things uniform for patients.
13581360795	416417541	11/02/2022 02:43:39 PM	11/02/2022 02:45:31 PM	2:43:39 PM	2:45:31 PM	00:01:52	112	207.194.132.87	en	British Columbia	Royal Jubilee Hospital	Victoria	Victoria	Victoria	2.5x4.25	Trainee	Student: Physiotherapy	Difficult to form a connection	Never	Difficult to form a connection	None at all	I did not end up wearing the badge. It was printed larger than my ID and proximity access cards, and ended up hanging down lower than them and displaying the logo of a hospital/health authority that I don't work at, which I thought would create confusion. I would suggest printing it to the standard size of hospital ID cards.		None at all			Neither agree nor disagree	Neither agree nor disagree	Probably would not
13447374723	416417541	04/17/2022 09:08:36 AM	04/17/2022 09:11:44 AM	9:08:36 AM	9:11:44 AM	00:03:08	188	70.52.193.99	en	Ontario	The Ottawa Hospital	Britannia	Ottawa	Ottawa	3.5x5	Volunteer	Covid-19 Screener and volunteer	Connected	Rarely	Neutral/No difference	A little	A few patients noted that it was a nice gesture but most did not seem to care. This could be because of my role where I do not provide direct health care to them.		A little	A few colleagues thought it was funny and unnecessary.		Neither agree nor disagree	Strongly agree	Probably would
13560714514	416417541	09/27/2022 12:03:34 PM	09/27/2022 12:04:57 PM	12:03:34 PM	12:04:57 PM	00:01:23	83	132.205.229.124	en	Quebec	Montreal General Hospital	Montreal	Montreal	Montreal	3.5x5	Volunteer	Volunteer	Connected	Always	Connected	A little			None at all			Disagree	Strongly agree	Definitely would
13559623875	416417541	09/25/2022 06:35:55 PM	09/25/2022 06:37:42 PM	6:35:55 PM	6:37:42 PM	00:01:47	107	66.131.238.26	en	Quebec	Glen	Montreal	Montreal	Montreal	3.5x5	Volunteer	Volunteer	Neutral/no difference	Always	Connected	A moderate amount	More approachable and open		A little			Disagree	Agree	Definitely would
13467470639	416417541	05/09/2022 10:41:32 PM	05/09/2022 10:43:13 PM	10:41:32 PM	10:43:13 PM	00:01:41	101	69.166.123.184	en	Quebec	Montreal Chinese Hospital	Toronto, Ontario	Montreal	Montreal	3.5x5	Volunteer	Volunteer	Connected	Usually	Connected	None at all	Not much different	No, there were not.	None at all	No difference	None	Neither agree nor disagree	Agree	Probably would not	No
13467468839	416417541	05/09/2022 10:37:26 PM	05/09/2022 10:38:45 PM	10:37:26 PM	10:38:45 PM	00:01:19	79	75.156.136.67	en	Quebec	Montreal Chinese Hospital	Calgary, Alberta	Montreal	Montreal	3.5x5	Volunteer	Volunteer	Connected	Always	Connected	A lot
13466477527	416417541	05/09/2022 12:50:10 AM	05/09/2022 12:52:08 AM	12:50:10 AM	12:52:08 AM	00:01:58	118	74.14.132.227	en	Quebec	Montreal Chinese Hospital	Montreal	Montreal	Montreal	3.5x5	Volunteer	Volunteer	Difficult to form a connection	Always	Neutral/No difference	A moderate amount			A moderate amount			Disagree	Agree	Probably would
13466448838	416417541	05/08/2022 11:19:52 PM	05/08/2022 11:20:57 PM	11:19:52 PM	11:20:57 PM	00:01:05	65	70.27.238.123	en	Quebec	Montreal Chinese Hospital	Saint-Lambert	Montreal	Montreal	3.5x5	Volunteer	Volunteer	Neutral/no difference	Always	Neutral/No difference	A little			None at all			Disagree	Agree	Probably would
13466433774	416417541	05/08/2022 10:32:50 PM	05/08/2022 10:34:02 PM	10:32:50 PM	10:34:02 PM	00:01:12	72	204.197.178.40	en	Quebec	Montreal Chinese Hospital	Toronto, Ontario	Montreal	Montreal	3.5x5	Volunteer	Volunteer	Connected	Always	Very connectedConnected	A lot	They noticed my picture and smiled		A moderate amount			Disagree	Agree	Definitely would
13466421678	416417541	05/08/2022 09:58:33 PM	05/08/2022 10:00:09 PM	9:58:33 PM	10:00:09 PM	00:01:36	96	107.171.176.139	en	Quebec	Montreal Chinese Hospital	Montreal	Montreal	Montreal	3.5x5	Volunteer	Volunteer	Neutral/no difference	Always	Neutral/No difference	None at all			None at all			Strongly disagree	Strongly agree	Probably would
13466807867	416417541	05/09/2022 09:52:41 AM	05/09/2022 09:56:27 AM	9:52:41 AM	9:56:27 AM	00:03:46	226	205.236.144.4	fr	Quebec	Montreal Chinese Hospital	Montreal	Montreal	Montreal	3.5x5	Volunteer	Volunteer	Difficult to form a connection	Usually	Neutral/No difference	A moderate amount
13466946783	416417541	05/09/2022 11:58:30 AM	05/09/2022 12:00:38 PM	11:58:30 AM	12:00:38 PM	00:02:08	128	207.253.38.36	en	Quebec	McGill University Health Centre	Montreal	Montreal	Montreal	3.5x5	Volunteer	Volunteer	Difficult to form a connection	Usually	Connected	A moderate amount	I felt it was easier to communicate since I knew the client was more easily able to view me as a person
13466425522	416417541	05/08/2022 10:04:13 PM	05/08/2022 10:11:37 PM	10:04:13 PM	10:11:37 PM	00:07:24	444	216.209.231.234	fr	Quebec	Montreal Chinese Hospital	Montreal	Montreal	Montreal	3.5x5	Volunteer	Volunteer	Connected	Always	Connected	A moderate amount	Parfois, les résidents regardent ma photo et me complimentent.	Il y a une résidente en particulier qui nous disaient toujours qu’on est belle et beau en regardant nos photos.	A moderate amount			Neither agree nor disagree	Agree	Probably would
13449031351	416417541	04/19/2022 08:38:33 AM	04/19/2022 08:39:37 AM	8:38:33 AM	8:39:37 AM	00:01:04	64	198.163.181.228	en	Ontario	Maple Health Centre & Newmarket health centre	Toronto	Maple & Newmarket	Toronto or Maple and NewMarket	2.5x4.25	Volunteer	Volunteer Coordinator	Difficult to form a connection	Always	Connected	A great deal						Disagree	Strongly agree	Definitely would
13454775587	416417541	04/25/2022 01:07:27 PM	04/25/2022 01:16:18 PM	1:07:27 PM	1:16:18 PM	00:08:51	531	184.160.197.106	en	Quebec	The Montreal Children's Hospital	Montreal	Montreal	Montreal	3.5x5	Volunteer	Volunteer Coordinator	Difficult to form a connection	Usually	Connected	A lot	I found that the PPE portraits helped me relate to patients and families faster than without. While my interactions with patients were limited, I found that relating to staff was so much better when they were wearing their PPE badges. The comments received from staff and families was always positive. I believe that this is a practice that should remain post-pandemic, especially in areas like the …		A lot	My eyes are always drawn to the PPE portraits when staff are wearing them. Seeing their smile reinforces their relatability for me.		Neither agree nor disagree	Agree	Definitely would
